# Supplementary material for: Isothiourea-catalysed enantioselective Michael addition of N-heterocyclic pronucleophiles to α,β-unsaturated aryl esters
Source: Chem Sci. 2019 Oct 23;11(1):241–7. doi: 10.1039/c9sc04303a (PMC8133005; doi:10.1039/c9sc04303a)
Supplement: SC-011-C9SC04303A-s002 [file SC-011-C9SC04303A-s002.cif]

# Electronic Supplementary Material (ESI) for Chemical Science.
# This journal is © The Royal Society of Chemistry 2019

####################################################################### 
# 
# This file contains crystal structure data downloaded from the 
# Cambridge Structural Database (CSD) hosted by the Cambridge 
# Crystallographic Data Centre (CCDC).
# 
# Full information about CCDC data access policies and citation 
# guidelines are available at http://www.ccdc.cam.ac.uk/access/V1 
# 
# Audit and citation data items may have been added by the CCDC. 
# Please retain this information to preserve the provenance of 
# this file and to allow appropriate attribution of the data. 
# 
#######################################################################

data_54
_database_code_depnum_ccdc_archive 'CCDC 1882818'
loop_
_audit_author_name
_audit_author_address
'Cameron Lewis Carpenter-Warren'
;University of St Andrews
United Kingdom
;
_audit_update_record             
;
2019-07-05 deposited with the CCDC.	2019-10-14 downloaded from the CCDC.
;
_audit_creation_date             2018-04-21
_audit_creation_method           'by CrystalStructure 4.3'

_chemical_formula_sum            'C31 H23 F3 N2 O5'
_chemical_formula_moiety         'C31 H23 F3 N2 O5'
_chemical_formula_weight         560.53
_chemical_melting_point          ?
_chemical_absolute_configuration ad

#==============================================================================
# CRYSTAL DATA
_space_group_crystal_system      orthorhombic
_space_group_name_H-M_alt        'P 21 21 21'
_space_group_name_Hall           'P 2ac 2ab'
_space_group_IT_number           19
loop_
_space_group_symop_id
_space_group_symop_operation_xyz
1 +X,+Y,+Z
2 1/2-X,-Y,1/2+Z
3 1/2+X,1/2-Y,-Z
4 -X,1/2+Y,1/2-Z
#------------------------------------------------------------------------------
_cell_length_a                   8.97942(5)
_cell_length_b                   10.93580(6)
_cell_length_c                   27.05100(16)
_cell_angle_alpha                90.0000
_cell_angle_beta                 90.0000
_cell_angle_gamma                90.0000
_cell_volume                     2656.33(3)
_cell_formula_units_Z            4
_cell_measurement_reflns_used    25389
_cell_measurement_theta_min      3.25
_cell_measurement_theta_max      75.21
_cell_measurement_temperature    125
#------------------------------------------------------------------------------
_exptl_crystal_description       prism
_exptl_crystal_colour            colourless
_exptl_crystal_size_max          0.200
_exptl_crystal_size_mid          0.200
_exptl_crystal_size_min          0.200
_exptl_crystal_density_diffrn    1.401
_exptl_crystal_density_meas      ?
_exptl_crystal_density_method    'not measured'
_exptl_crystal_F_000             1160.00
_exptl_absorpt_coefficient_mu    0.929
_exptl_absorpt_correction_type   multi-scan
_exptl_absorpt_process_details   
;
CrysAlisPro 1.171.39.8d (Rigaku Oxford Diffraction, 2015)
Empirical absorption correction using spherical harmonics,
 implemented in SCALE3 ABSPACK scaling algorithm.
;
_exptl_absorpt_correction_T_min  0.707
_exptl_absorpt_correction_T_max  0.830

#==============================================================================
# EXPERIMENTAL DATA

_diffrn_ambient_temperature      125
_diffrn_radiation_type           'Cu K\a'
_diffrn_radiation_wavelength     1.54184
_diffrn_measurement_device_type  'Rigaku XtaLAB P200'
_diffrn_measurement_method       \w
_diffrn_detector_area_resol_mean 5.811
_diffrn_reflns_number            30748
_diffrn_reflns_av_unetI/netI     0.0104
_diffrn_reflns_av_R_equivalents  0.0165
_diffrn_reflns_theta_max         75.427
_diffrn_reflns_theta_min         3.267
_diffrn_reflns_theta_full        67.684
_diffrn_measured_fraction_theta_max 0.991
_diffrn_measured_fraction_theta_full 0.998
_diffrn_reflns_Laue_measured_fraction_max 0.991
_diffrn_reflns_Laue_measured_fraction_full 0.998
_diffrn_reflns_point_group_measured_fraction_max 0.983
_diffrn_reflns_point_group_measured_fraction_full 0.999
_diffrn_reflns_limit_h_min       -11
_diffrn_reflns_limit_h_max       11
_diffrn_reflns_limit_k_min       -13
_diffrn_reflns_limit_k_max       13
_diffrn_reflns_limit_l_min       -33
_diffrn_reflns_limit_l_max       33
_diffrn_standards_number         0
_diffrn_standards_interval_count .
_diffrn_standards_decay_%        ?
_reflns_number_total             5416
_reflns_number_gt                5397
_reflns_threshold_expression     F^2^>2.0\s(F^2^)
_reflns_Friedel_coverage         0.744
_reflns_Friedel_fraction_max     0.972
_reflns_Friedel_fraction_full    1.000

#==============================================================================
# REFINEMENT DATA

_refine_special_details          
;
    Refinement was performed using all reflections. The weighted 
    R-factor (wR) and goodness of fit (S) are based on F^2^.
    R-factor (gt) are based on F. The threshold expression of
    F^2^ > 2.0 sigma(F^2^) is used only for calculating R-factor (gt).
;
_refine_ls_structure_factor_coef Fsqd
_refine_ls_R_factor_all          0.0268
_refine_ls_R_factor_gt           0.0267
_refine_ls_wR_factor_ref         0.0700
_refine_ls_wR_factor_gt          0.0699
_refine_ls_number_restraints     0
_refine_ls_hydrogen_treatment    constr
_refine_ls_number_reflns         5416
_refine_ls_number_parameters     370
_refine_ls_goodness_of_fit_ref   1.067
_refine_ls_weighting_scheme      calc
_refine_ls_weighting_details     
'w = 1/[\s^2^(Fo^2^)+(0.0414P)^2^+0.4809P] where P=(Fo^2^+2Fc^2^)/3'
_atom_sites_solution_hydrogens   geom
_atom_sites_solution_primary     direct
_atom_sites_solution_secondary   difmap
_refine_ls_shift/su_max          0.000
_refine_diff_density_max         0.15
_refine_diff_density_min         -0.23
_refine_ls_extinction_method     none
_refine_ls_extinction_coef       ?
_refine_ls_abs_structure_details 
;
 Flack x determined using 2286 quotients [(I+)-(I-)]/[(I+)+(I-)]
 (Parsons, Flack and Wagner, Acta Cryst. B69 (2013) 249-259).
;
_refine_ls_abs_structure_Flack   -0.01(3)

loop_
_atom_type_symbol
_atom_type_description
_atom_type_scat_dispersion_real
_atom_type_scat_dispersion_imag
_atom_type_scat_source
C C 0.0181 0.0091
;
International Tables for Crystallography
(Vol. C, Tables 4.2.6.8 and 6.1.1.4)
;
H H 0.0000 0.0000
;
International Tables for Crystallography
(Vol. C, Table 6.1.1.4)
;
F F 0.0727 0.0534
;
International Tables for Crystallography
(Vol. C, Tables 4.2.6.8 and 6.1.1.4)
;
N N 0.0311 0.0180
;
International Tables for Crystallography
(Vol. C, Tables 4.2.6.8 and 6.1.1.4)
;
O O 0.0492 0.0322
;
International Tables for Crystallography
(Vol. C, Tables 4.2.6.8 and 6.1.1.4)
;

#==============================================================================
# ATOMIC COORDINATES AND THERMAL PARAMETERS

loop_
_atom_site_label
_atom_site_type_symbol
_atom_site_fract_x
_atom_site_fract_y
_atom_site_fract_z
_atom_site_U_iso_or_equiv
_atom_site_adp_type
_atom_site_occupancy
_atom_site_site_symmetry_order
_atom_site_calc_flag
_atom_site_refinement_flags_posn
_atom_site_refinement_flags_adp
_atom_site_refinement_flags_occupancy
_atom_site_disorder_assembly
_atom_site_disorder_group
F1 F 0.52142(13) 0.55987(11) 0.28133(4) 0.0401(3) Uani 1 1 d . . . . .
F2 F 0.75711(13) 0.58899(12) 0.27852(4) 0.0435(3) Uani 1 1 d . . . . .
F3 F 0.60899(17) 0.73590(11) 0.26075(4) 0.0479(3) Uani 1 1 d . . . . .
O2 O 0.54817(12) 0.94567(10) 0.32699(4) 0.0229(2) Uani 1 1 d . . . . .
O12 O 0.39226(13) 0.52185(10) 0.38869(5) 0.0289(3) Uani 1 1 d . . . . .
O13 O 0.56152(13) 0.37073(10) 0.39512(5) 0.0282(3) Uani 1 1 d . . . . .
O17 O 0.12942(16) 0.00936(13) 0.50194(5) 0.0393(3) Uani 1 1 d . . . . .
O18 O 0.17134(15) -0.09010(12) 0.43419(5) 0.0368(3) Uani 1 1 d . . . . .
N1 N 0.80164(15) 0.96311(12) 0.31498(5) 0.0205(3) Uani 1 1 d . . . . .
N17 N 0.18374(15) 0.00045(13) 0.46017(6) 0.0271(3) Uani 1 1 d . . . . .
C2 C 0.67452(16) 0.90717(13) 0.33142(5) 0.0185(3) Uani 1 1 d . . . . .
C3 C 0.72213(16) 0.78901(13) 0.35928(5) 0.0178(3) Uani 1 1 d . . . . .
C4 C 0.88600(17) 0.78009(14) 0.34581(5) 0.0190(3) Uani 1 1 d . . . . .
C5 C 0.99235(17) 0.69143(15) 0.35463(6) 0.0220(3) Uani 1 1 d . . . . .
H5 H 0.9659 0.6173 0.3707 0.026 Uiso 1 1 calc R U . . .
C6 C 1.13934(18) 0.71205(16) 0.33966(6) 0.0252(3) Uani 1 1 d . . . . .
H6 H 1.2129 0.6511 0.3452 0.030 Uiso 1 1 calc R U . . .
C7 C 1.17845(17) 0.82129(16) 0.31673(6) 0.0252(3) Uani 1 1 d . . . . .
H7 H 1.2790 0.8346 0.3073 0.030 Uiso 1 1 calc R U . . .
C8 C 1.07248(18) 0.91142(16) 0.30742(6) 0.0232(3) Uani 1 1 d . . . . .
H8 H 1.0989 0.9859 0.2916 0.028 Uiso 1 1 calc R U . . .
C9 C 0.92702(16) 0.88855(14) 0.32197(5) 0.0191(3) Uani 1 1 d . . . . .
C10 C 0.62217(17) 0.67880(14) 0.34554(5) 0.0193(3) Uani 1 1 d . . . . .
H10 H 0.5171 0.7038 0.3525 0.023 Uiso 1 1 calc R U . . .
C11 C 0.65427(17) 0.56557(14) 0.37775(6) 0.0227(3) Uani 1 1 d . . . . .
H11A H 0.7312 0.5151 0.3613 0.027 Uiso 1 1 calc R U . . .
H11B H 0.6951 0.5928 0.4099 0.027 Uiso 1 1 calc R U . . .
C12 C 0.51860(18) 0.48773(14) 0.38695(6) 0.0217(3) Uani 1 1 d . . . . .
C14 C 0.45378(17) 0.28599(14) 0.41039(6) 0.0241(3) Uani 1 1 d . . . . .
C15 C 0.38290(19) 0.29867(15) 0.45567(6) 0.0272(3) Uani 1 1 d . . . . .
H15 H 0.3977 0.3697 0.4753 0.033 Uiso 1 1 calc R U . . .
C16 C 0.29017(19) 0.20550(16) 0.47158(6) 0.0262(3) Uani 1 1 d . . . . .
H16 H 0.2395 0.2115 0.5023 0.031 Uiso 1 1 calc R U . . .
C17 C 0.27267(17) 0.10354(14) 0.44186(6) 0.0233(3) Uani 1 1 d . . . . .
C18 C 0.33952(18) 0.09218(15) 0.39610(6) 0.0259(3) Uani 1 1 d . . . . .
H18 H 0.3226 0.0221 0.3761 0.031 Uiso 1 1 calc R U . . .
C19 C 0.43202(19) 0.18566(15) 0.38011(6) 0.0262(3) Uani 1 1 d . . . . .
H19 H 0.4797 0.1809 0.3488 0.031 Uiso 1 1 calc R U . . .
C20 C 0.69827(17) 0.82200(13) 0.41442(5) 0.0185(3) Uani 1 1 d . . . . .
C21 C 0.55398(18) 0.83715(16) 0.43296(6) 0.0247(3) Uani 1 1 d . . . . .
H21 H 0.4706 0.8251 0.4119 0.030 Uiso 1 1 calc R U . . .
C22 C 0.53225(19) 0.86989(17) 0.48220(6) 0.0286(3) Uani 1 1 d . . . . .
H22 H 0.4340 0.8799 0.4945 0.034 Uiso 1 1 calc R U . . .
C23 C 0.6525(2) 0.88794(16) 0.51325(6) 0.0289(4) Uani 1 1 d . . . . .
H23 H 0.6371 0.9104 0.5468 0.035 Uiso 1 1 calc R U . . .
C24 C 0.7951(2) 0.87307(17) 0.49521(6) 0.0289(3) Uani 1 1 d . . . . .
H24 H 0.8781 0.8851 0.5165 0.035 Uiso 1 1 calc R U . . .
C25 C 0.81834(18) 0.84045(15) 0.44590(6) 0.0238(3) Uani 1 1 d . . . . .
H25 H 0.9170 0.8308 0.4338 0.029 Uiso 1 1 calc R U . . .
C26 C 0.6286(2) 0.64197(16) 0.29152(6) 0.0279(3) Uani 1 1 d . . . . .
C27 C 0.80578(19) 1.08301(15) 0.29168(6) 0.0231(3) Uani 1 1 d . . . . .
H27A H 0.7027 1.1136 0.2877 0.028 Uiso 1 1 calc R U . . .
H27B H 0.8501 1.0752 0.2583 0.028 Uiso 1 1 calc R U . . .
C28 C 0.89520(17) 1.17493(14) 0.32140(6) 0.0224(3) Uani 1 1 d . . . . .
C29 C 0.8706(2) 1.19092(18) 0.37168(7) 0.0322(4) Uani 1 1 d . . . . .
H29 H 0.7969 1.1436 0.3880 0.039 Uiso 1 1 calc R U . . .
C30 C 0.9536(2) 1.2760(2) 0.39815(7) 0.0391(4) Uani 1 1 d . . . . .
H30 H 0.9366 1.2860 0.4326 0.047 Uiso 1 1 calc R U . . .
C31 C 1.0609(2) 1.34625(17) 0.37473(8) 0.0344(4) Uani 1 1 d . . . . .
H31 H 1.1163 1.4051 0.3929 0.041 Uiso 1 1 calc R U . . .
C32 C 1.0867(2) 1.33021(17) 0.32480(8) 0.0354(4) Uani 1 1 d . . . . .
H32 H 1.1609 1.3774 0.3086 0.043 Uiso 1 1 calc R U . . .
C33 C 1.0039(2) 1.24470(15) 0.29830(7) 0.0298(4) Uani 1 1 d . . . . .
H33 H 1.0221 1.2340 0.2640 0.036 Uiso 1 1 calc R U . . .

loop_
_atom_site_aniso_label
_atom_site_aniso_U_11
_atom_site_aniso_U_22
_atom_site_aniso_U_33
_atom_site_aniso_U_23
_atom_site_aniso_U_13
_atom_site_aniso_U_12
F1 0.0428(6) 0.0459(6) 0.0316(5) -0.0111(5) -0.0061(5) -0.0153(5)
F2 0.0397(6) 0.0543(7) 0.0366(6) -0.0217(5) 0.0092(5) -0.0008(5)
F3 0.0843(9) 0.0396(6) 0.0199(5) 0.0027(4) -0.0029(6) -0.0042(6)
O2 0.0193(5) 0.0256(5) 0.0237(5) 0.0030(4) -0.0004(4) 0.0033(4)
O12 0.0217(5) 0.0254(6) 0.0397(6) 0.0072(5) 0.0014(5) -0.0006(5)
O13 0.0231(5) 0.0174(5) 0.0440(7) 0.0023(5) 0.0067(5) -0.0017(4)
O17 0.0393(7) 0.0392(7) 0.0394(7) 0.0054(6) 0.0154(6) -0.0044(6)
O18 0.0346(7) 0.0268(6) 0.0490(8) -0.0034(6) 0.0052(6) -0.0113(5)
N1 0.0194(6) 0.0205(6) 0.0216(6) 0.0042(5) 0.0007(5) 0.0001(5)
N17 0.0204(6) 0.0257(7) 0.0351(7) 0.0047(6) 0.0023(6) -0.0011(5)
C2 0.0204(7) 0.0186(7) 0.0165(6) -0.0002(5) 0.0006(5) -0.0008(5)
C3 0.0178(7) 0.0177(7) 0.0181(6) 0.0007(5) 0.0001(5) 0.0000(5)
C4 0.0187(7) 0.0217(7) 0.0166(6) -0.0014(5) 0.0005(5) -0.0011(6)
C5 0.0227(7) 0.0220(7) 0.0214(7) 0.0006(6) -0.0008(6) 0.0010(6)
C6 0.0199(7) 0.0291(8) 0.0264(7) -0.0023(7) -0.0015(6) 0.0040(6)
C7 0.0179(7) 0.0334(8) 0.0245(7) -0.0033(7) 0.0030(6) -0.0011(6)
C8 0.0215(7) 0.0266(8) 0.0217(7) 0.0007(6) 0.0033(6) -0.0035(6)
C9 0.0196(7) 0.0217(7) 0.0160(6) -0.0014(5) 0.0000(5) 0.0000(6)
C10 0.0189(6) 0.0189(7) 0.0203(7) -0.0006(6) 0.0004(5) -0.0022(6)
C11 0.0207(7) 0.0199(7) 0.0273(7) 0.0011(6) -0.0009(6) -0.0023(6)
C12 0.0238(7) 0.0184(7) 0.0228(7) -0.0004(6) -0.0007(6) -0.0013(6)
C14 0.0199(7) 0.0185(7) 0.0340(8) 0.0034(6) 0.0017(6) -0.0012(6)
C15 0.0284(8) 0.0226(7) 0.0307(8) -0.0049(6) -0.0008(7) -0.0025(7)
C16 0.0258(8) 0.0287(8) 0.0241(7) 0.0004(6) 0.0018(6) -0.0006(7)
C17 0.0190(7) 0.0203(7) 0.0305(8) 0.0032(6) -0.0002(6) -0.0008(6)
C18 0.0267(8) 0.0196(7) 0.0314(8) -0.0024(6) 0.0032(6) 0.0000(6)
C19 0.0262(8) 0.0222(7) 0.0301(8) -0.0011(6) 0.0064(6) 0.0008(6)
C20 0.0211(7) 0.0166(6) 0.0178(6) 0.0015(5) 0.0012(6) -0.0005(6)
C21 0.0212(7) 0.0319(8) 0.0209(7) 0.0009(6) 0.0008(6) 0.0011(6)
C22 0.0271(8) 0.0340(9) 0.0246(8) 0.0015(7) 0.0062(7) 0.0041(7)
C23 0.0374(9) 0.0300(8) 0.0195(7) -0.0034(6) 0.0027(7) 0.0008(7)
C24 0.0295(8) 0.0342(8) 0.0231(7) -0.0046(7) -0.0039(6) -0.0037(7)
C25 0.0208(7) 0.0272(8) 0.0236(7) -0.0020(6) 0.0002(6) -0.0037(6)
C26 0.0314(8) 0.0282(8) 0.0240(7) -0.0036(6) -0.0001(7) -0.0052(7)
C27 0.0260(7) 0.0213(7) 0.0221(7) 0.0068(6) -0.0013(6) -0.0023(6)
C28 0.0219(7) 0.0202(7) 0.0249(7) 0.0037(6) -0.0017(6) 0.0020(6)
C29 0.0281(8) 0.0403(10) 0.0284(8) -0.0032(7) 0.0053(7) -0.0043(8)
C30 0.0354(9) 0.0501(11) 0.0319(9) -0.0129(8) -0.0001(8) 0.0006(9)
C31 0.0318(9) 0.0260(8) 0.0453(10) -0.0068(7) -0.0107(8) 0.0022(7)
C32 0.0361(9) 0.0276(8) 0.0427(10) 0.0080(8) -0.0027(8) -0.0095(8)
C33 0.0352(9) 0.0257(8) 0.0284(8) 0.0063(6) -0.0003(7) -0.0046(7)

#==============================================================================
_computing_data_collection       'CrysAlisPro 1.171.39.8d (Rigaku OD, 2015)'
_computing_cell_refinement       'CrysAlisPro 1.171.39.8d (Rigaku OD, 2015)'
_computing_data_reduction        'CrysAlisPro 1.171.39.8d (Rigaku OD, 2015)'
_computing_structure_solution    'SHELXT Version 2014/4 (Sheldrick, 2014)'
_computing_structure_refinement  'SHELXL Version 2014/7 (Sheldrick, 2008)'
_computing_publication_material  'CrystalStructure 4.3 (Rigaku, 2018)'
_computing_molecular_graphics    'CrystalStructure 4.3'

#==============================================================================
# MOLECULAR GEOMETRY

_geom_special_details            
;
 All esds (except the esd in the dihedral angle between two l.s. planes)
 are estimated using the full covariance matrix.  The cell esds are taken
 into account individually in the estimation of esds in distances, angles
 and torsion angles; correlations between esds in cell parameters are only
 used when they are defined by crystal symmetry.  An approximate (isotropic)
 treatment of cell esds is used for estimating esds involving l.s. planes.
;

loop_
_geom_bond_atom_site_label_1
_geom_bond_atom_site_label_2
_geom_bond_distance
_geom_bond_site_symmetry_2
_geom_bond_publ_flag
F1 C26 1.345(2) . ?
F2 C26 1.338(2) . ?
F3 C26 1.334(2) . ?
O2 C2 1.2161(19) . ?
O12 C12 1.195(2) . ?
O13 C12 1.3544(19) . ?
O13 C14 1.4019(19) . ?
O17 N17 1.235(2) . ?
O18 N17 1.219(2) . ?
N1 C2 1.3692(19) . ?
N1 C9 1.403(2) . ?
N1 C27 1.4554(19) . ?
N17 C17 1.468(2) . ?
C2 C3 1.556(2) . ?
C3 C4 1.519(2) . ?
C3 C10 1.548(2) . ?
C3 C20 1.549(2) . ?
C4 C5 1.382(2) . ?
C4 C9 1.399(2) . ?
C5 C6 1.399(2) . ?
C5 H5 0.9500 . ?
C6 C7 1.391(2) . ?
C6 H6 0.9500 . ?
C7 C8 1.393(2) . ?
C7 H7 0.9500 . ?
C8 C9 1.387(2) . ?
C8 H8 0.9500 . ?
C10 C26 1.517(2) . ?
C10 C11 1.541(2) . ?
C10 H10 1.0000 . ?
C11 C12 1.507(2) . ?
C11 H11A 0.9900 . ?
C11 H11B 0.9900 . ?
C14 C19 1.383(2) . ?
C14 C15 1.387(2) . ?
C15 C16 1.385(2) . ?
C15 H15 0.9500 . ?
C16 C17 1.384(2) . ?
C16 H16 0.9500 . ?
C17 C18 1.381(2) . ?
C18 C19 1.386(2) . ?
C18 H18 0.9500 . ?
C19 H19 0.9500 . ?
C20 C25 1.389(2) . ?
C20 C21 1.399(2) . ?
C21 C22 1.393(2) . ?
C21 H21 0.9500 . ?
C22 C23 1.382(2) . ?
C22 H22 0.9500 . ?
C23 C24 1.380(3) . ?
C23 H23 0.9500 . ?
C24 C25 1.396(2) . ?
C24 H24 0.9500 . ?
C25 H25 0.9500 . ?
C27 C28 1.517(2) . ?
C27 H27A 0.9900 . ?
C27 H27B 0.9900 . ?
C28 C33 1.388(2) . ?
C28 C29 1.389(2) . ?
C29 C30 1.390(3) . ?
C29 H29 0.9500 . ?
C30 C31 1.385(3) . ?
C30 H30 0.9500 . ?
C31 C32 1.382(3) . ?
C31 H31 0.9500 . ?
C32 C33 1.394(3) . ?
C32 H32 0.9500 . ?
C33 H33 0.9500 . ?

loop_
_geom_angle_atom_site_label_1
_geom_angle_atom_site_label_2
_geom_angle_atom_site_label_3
_geom_angle
_geom_angle_site_symmetry_1
_geom_angle_site_symmetry_3
_geom_angle_publ_flag
C12 O13 C14 118.44(12) . . ?
C2 N1 C9 111.44(12) . . ?
C2 N1 C27 124.36(13) . . ?
C9 N1 C27 124.16(13) . . ?
O18 N17 O17 123.75(14) . . ?
O18 N17 C17 118.61(14) . . ?
O17 N17 C17 117.60(14) . . ?
O2 C2 N1 126.24(14) . . ?
O2 C2 C3 126.27(13) . . ?
N1 C2 C3 107.41(12) . . ?
C4 C3 C10 117.01(12) . . ?
C4 C3 C20 112.32(12) . . ?
C10 C3 C20 109.40(12) . . ?
C4 C3 C2 101.73(12) . . ?
C10 C3 C2 111.78(11) . . ?
C20 C3 C2 103.59(11) . . ?
C5 C4 C9 119.50(14) . . ?
C5 C4 C3 132.31(14) . . ?
C9 C4 C3 108.12(13) . . ?
C4 C5 C6 119.28(15) . . ?
C4 C5 H5 120.4 . . ?
C6 C5 H5 120.4 . . ?
C7 C6 C5 120.38(15) . . ?
C7 C6 H6 119.8 . . ?
C5 C6 H6 119.8 . . ?
C6 C7 C8 121.05(14) . . ?
C6 C7 H7 119.5 . . ?
C8 C7 H7 119.5 . . ?
C9 C8 C7 117.67(15) . . ?
C9 C8 H8 121.2 . . ?
C7 C8 H8 121.2 . . ?
C8 C9 C4 122.11(14) . . ?
C8 C9 N1 127.78(14) . . ?
C4 C9 N1 110.09(13) . . ?
C26 C10 C11 108.91(13) . . ?
C26 C10 C3 114.57(13) . . ?
C11 C10 C3 112.42(12) . . ?
C26 C10 H10 106.8 . . ?
C11 C10 H10 106.8 . . ?
C3 C10 H10 106.8 . . ?
C12 C11 C10 113.33(13) . . ?
C12 C11 H11A 108.9 . . ?
C10 C11 H11A 108.9 . . ?
C12 C11 H11B 108.9 . . ?
C10 C11 H11B 108.9 . . ?
H11A C11 H11B 107.7 . . ?
O12 C12 O13 123.96(14) . . ?
O12 C12 C11 126.69(14) . . ?
O13 C12 C11 109.30(13) . . ?
C19 C14 C15 122.50(15) . . ?
C19 C14 O13 116.59(14) . . ?
C15 C14 O13 120.70(14) . . ?
C16 C15 C14 118.48(15) . . ?
C16 C15 H15 120.8 . . ?
C14 C15 H15 120.8 . . ?
C17 C16 C15 118.73(15) . . ?
C17 C16 H16 120.6 . . ?
C15 C16 H16 120.6 . . ?
C18 C17 C16 122.95(15) . . ?
C18 C17 N17 118.02(14) . . ?
C16 C17 N17 118.99(14) . . ?
C17 C18 C19 118.27(15) . . ?
C17 C18 H18 120.9 . . ?
C19 C18 H18 120.9 . . ?
C14 C19 C18 119.00(15) . . ?
C14 C19 H19 120.5 . . ?
C18 C19 H19 120.5 . . ?
C25 C20 C21 118.80(14) . . ?
C25 C20 C3 121.12(13) . . ?
C21 C20 C3 120.05(13) . . ?
C22 C21 C20 120.20(15) . . ?
C22 C21 H21 119.9 . . ?
C20 C21 H21 119.9 . . ?
C23 C22 C21 120.55(15) . . ?
C23 C22 H22 119.7 . . ?
C21 C22 H22 119.7 . . ?
C24 C23 C22 119.57(15) . . ?
C24 C23 H23 120.2 . . ?
C22 C23 H23 120.2 . . ?
C23 C24 C25 120.41(15) . . ?
C23 C24 H24 119.8 . . ?
C25 C24 H24 119.8 . . ?
C20 C25 C24 120.47(15) . . ?
C20 C25 H25 119.8 . . ?
C24 C25 H25 119.8 . . ?
F3 C26 F2 106.45(15) . . ?
F3 C26 F1 106.96(14) . . ?
F2 C26 F1 105.91(14) . . ?
F3 C26 C10 113.07(14) . . ?
F2 C26 C10 113.64(14) . . ?
F1 C26 C10 110.33(14) . . ?
N1 C27 C28 112.38(12) . . ?
N1 C27 H27A 109.1 . . ?
C28 C27 H27A 109.1 . . ?
N1 C27 H27B 109.1 . . ?
C28 C27 H27B 109.1 . . ?
H27A C27 H27B 107.9 . . ?
C33 C28 C29 118.92(16) . . ?
C33 C28 C27 119.85(14) . . ?
C29 C28 C27 121.22(15) . . ?
C28 C29 C30 120.23(17) . . ?
C28 C29 H29 119.9 . . ?
C30 C29 H29 119.9 . . ?
C31 C30 C29 120.54(18) . . ?
C31 C30 H30 119.7 . . ?
C29 C30 H30 119.7 . . ?
C32 C31 C30 119.57(17) . . ?
C32 C31 H31 120.2 . . ?
C30 C31 H31 120.2 . . ?
C31 C32 C33 119.90(17) . . ?
C31 C32 H32 120.0 . . ?
C33 C32 H32 120.0 . . ?
C28 C33 C32 120.84(17) . . ?
C28 C33 H33 119.6 . . ?
C32 C33 H33 119.6 . . ?

loop_
_geom_torsion_atom_site_label_1
_geom_torsion_atom_site_label_2
_geom_torsion_atom_site_label_3
_geom_torsion_atom_site_label_4
_geom_torsion
_geom_torsion_site_symmetry_1
_geom_torsion_site_symmetry_2
_geom_torsion_site_symmetry_3
_geom_torsion_site_symmetry_4
_geom_torsion_publ_flag
C9 N1 C2 O2 -174.37(14) . . . . ?
C27 N1 C2 O2 3.7(2) . . . . ?
C9 N1 C2 C3 8.68(16) . . . . ?
C27 N1 C2 C3 -173.27(13) . . . . ?
O2 C2 C3 C4 172.21(15) . . . . ?
N1 C2 C3 C4 -10.84(15) . . . . ?
O2 C2 C3 C10 46.6(2) . . . . ?
N1 C2 C3 C10 -136.46(13) . . . . ?
O2 C2 C3 C20 -71.09(18) . . . . ?
N1 C2 C3 C20 105.86(13) . . . . ?
C10 C3 C4 C5 -51.5(2) . . . . ?
C20 C3 C4 C5 76.2(2) . . . . ?
C2 C3 C4 C5 -173.62(15) . . . . ?
C10 C3 C4 C9 131.47(13) . . . . ?
C20 C3 C4 C9 -100.78(14) . . . . ?
C2 C3 C4 C9 9.38(15) . . . . ?
C9 C4 C5 C6 0.2(2) . . . . ?
C3 C4 C5 C6 -176.53(15) . . . . ?
C4 C5 C6 C7 0.8(2) . . . . ?
C5 C6 C7 C8 -1.1(2) . . . . ?
C6 C7 C8 C9 0.2(2) . . . . ?
C7 C8 C9 C4 0.8(2) . . . . ?
C7 C8 C9 N1 -177.56(14) . . . . ?
C5 C4 C9 C8 -1.0(2) . . . . ?
C3 C4 C9 C8 176.40(14) . . . . ?
C5 C4 C9 N1 177.59(13) . . . . ?
C3 C4 C9 N1 -4.96(16) . . . . ?
C2 N1 C9 C8 176.01(15) . . . . ?
C27 N1 C9 C8 -2.1(2) . . . . ?
C2 N1 C9 C4 -2.52(17) . . . . ?
C27 N1 C9 C4 179.41(13) . . . . ?
C4 C3 C10 C26 -54.21(18) . . . . ?
C20 C3 C10 C26 176.63(13) . . . . ?
C2 C3 C10 C26 62.50(17) . . . . ?
C4 C3 C10 C11 70.83(16) . . . . ?
C20 C3 C10 C11 -58.32(16) . . . . ?
C2 C3 C10 C11 -172.46(12) . . . . ?
C26 C10 C11 C12 -84.16(16) . . . . ?
C3 C10 C11 C12 147.75(13) . . . . ?
C14 O13 C12 O12 -5.3(2) . . . . ?
C14 O13 C12 C11 172.39(13) . . . . ?
C10 C11 C12 O12 -29.2(2) . . . . ?
C10 C11 C12 O13 153.20(13) . . . . ?
C12 O13 C14 C19 120.53(17) . . . . ?
C12 O13 C14 C15 -64.6(2) . . . . ?
C19 C14 C15 C16 1.8(3) . . . . ?
O13 C14 C15 C16 -172.71(15) . . . . ?
C14 C15 C16 C17 0.3(2) . . . . ?
C15 C16 C17 C18 -2.3(2) . . . . ?
C15 C16 C17 N17 175.36(15) . . . . ?
O18 N17 C17 C18 -0.7(2) . . . . ?
O17 N17 C17 C18 177.11(15) . . . . ?
O18 N17 C17 C16 -178.52(15) . . . . ?
O17 N17 C17 C16 -0.7(2) . . . . ?
C16 C17 C18 C19 2.1(2) . . . . ?
N17 C17 C18 C19 -175.59(15) . . . . ?
C15 C14 C19 C18 -2.0(3) . . . . ?
O13 C14 C19 C18 172.71(15) . . . . ?
C17 C18 C19 C14 0.1(2) . . . . ?
C4 C3 C20 C25 0.2(2) . . . . ?
C10 C3 C20 C25 131.86(15) . . . . ?
C2 C3 C20 C25 -108.81(15) . . . . ?
C4 C3 C20 C21 178.33(15) . . . . ?
C10 C3 C20 C21 -49.98(18) . . . . ?
C2 C3 C20 C21 69.35(17) . . . . ?
C25 C20 C21 C22 -0.1(2) . . . . ?
C3 C20 C21 C22 -178.35(15) . . . . ?
C20 C21 C22 C23 0.1(3) . . . . ?
C21 C22 C23 C24 -0.1(3) . . . . ?
C22 C23 C24 C25 0.2(3) . . . . ?
C21 C20 C25 C24 0.2(2) . . . . ?
C3 C20 C25 C24 178.43(15) . . . . ?
C23 C24 C25 C20 -0.3(3) . . . . ?
C11 C10 C26 F3 -177.02(14) . . . . ?
C3 C10 C26 F3 -50.2(2) . . . . ?
C11 C10 C26 F2 -55.53(18) . . . . ?
C3 C10 C26 F2 71.34(18) . . . . ?
C11 C10 C26 F1 63.24(17) . . . . ?
C3 C10 C26 F1 -169.88(13) . . . . ?
C2 N1 C27 C28 117.31(16) . . . . ?
C9 N1 C27 C28 -64.87(19) . . . . ?
N1 C27 C28 C33 130.32(16) . . . . ?
N1 C27 C28 C29 -49.6(2) . . . . ?
C33 C28 C29 C30 0.3(3) . . . . ?
C27 C28 C29 C30 -179.80(17) . . . . ?
C28 C29 C30 C31 0.4(3) . . . . ?
C29 C30 C31 C32 -0.9(3) . . . . ?
C30 C31 C32 C33 0.7(3) . . . . ?
C29 C28 C33 C32 -0.5(3) . . . . ?
C27 C28 C33 C32 179.59(16) . . . . ?
C31 C32 C33 C28 0.0(3) . . . . ?


#==============================================================================
# Additional structures and associated data_? identifiers
# should be added at this point if there is more than one 
# structure analysis in the CIF.

_shelx_res_file                  
;

    shelxl.res created by SHELXL-2014/7

TITL 54
CELL  1.54184 8.97942 10.93580 27.05100 90.00000 90.00000 90.00000
ZERR  4 0.00005 0.00006 0.00016 0.00000 0.00000 0.00000
LATT -1
SYMM .50-X,    -Y, .50+Z
SYMM .50+X, .50-Y,    -Z
SYMM    -X, .50+Y, .50-Z
SFAC C H F N O
UNIT 124 92 12 8 20
OMIT     2   1   0
OMIT     2   0   5
OMIT     1   0   4
OMIT     0   1   5
L.S. 20
FMAP 2
PLAN 5
WPDB -2
HTAB
BOND $H
CONF
LIST 4
TEMP -148.0
ACTA
SIZE 0.200 0.200 0.200
WGHT    0.041400    0.480900
FVAR       0.69622
F1    3    0.521424    0.559871    0.281330    11.00000    0.04280    0.04588 =
         0.03164   -0.01111   -0.00613   -0.01534
F2    3    0.757114    0.588993    0.278517    11.00000    0.03969    0.05429 =
         0.03665   -0.02166    0.00915   -0.00079
F3    3    0.608986    0.735896    0.260748    11.00000    0.08433    0.03957 =
         0.01990    0.00274   -0.00289   -0.00423
O2    5    0.548172    0.945672    0.326995    11.00000    0.01930    0.02558 =
         0.02373    0.00302   -0.00040    0.00333
O12   5    0.392256    0.521853    0.388694    11.00000    0.02168    0.02543 =
         0.03970    0.00719    0.00136   -0.00057
O13   5    0.561520    0.370733    0.395123    11.00000    0.02312    0.01739 =
         0.04397    0.00228    0.00671   -0.00174
O17   5    0.129419    0.009355    0.501942    11.00000    0.03933    0.03916 =
         0.03939    0.00543    0.01536   -0.00444
O18   5    0.171340   -0.090100    0.434193    11.00000    0.03465    0.02683 =
         0.04899   -0.00339    0.00518   -0.01131
N1    4    0.801641    0.963112    0.314985    11.00000    0.01943    0.02047 =
         0.02158    0.00422    0.00072    0.00007
N17   4    0.183741    0.000448    0.460173    11.00000    0.02042    0.02571 =
         0.03512    0.00468    0.00231   -0.00115
C2    1    0.674522    0.907171    0.331417    11.00000    0.02040    0.01858 =
         0.01654   -0.00023    0.00062   -0.00077
C3    1    0.722132    0.789010    0.359277    11.00000    0.01776    0.01773 =
         0.01807    0.00073    0.00006    0.00001
C4    1    0.885997    0.780089    0.345807    11.00000    0.01868    0.02169 =
         0.01658   -0.00135    0.00049   -0.00109
C5    1    0.992351    0.691428    0.354630    11.00000    0.02265    0.02199 =
         0.02137    0.00060   -0.00079    0.00100
AFIX  43
H5    2    0.965943    0.617275    0.370687    11.00000   -1.20000
AFIX   0
C6    1    1.139342    0.712048    0.339660    11.00000    0.01993    0.02913 =
         0.02640   -0.00229   -0.00150    0.00401
AFIX  43
H6    2    1.212873    0.651103    0.345184    11.00000   -1.20000
AFIX   0
C7    1    1.178453    0.821285    0.316731    11.00000    0.01786    0.03340 =
         0.02447   -0.00329    0.00299   -0.00113
AFIX  43
H7    2    1.279036    0.834630    0.307273    11.00000   -1.20000
AFIX   0
C8    1    1.072478    0.911424    0.307418    11.00000    0.02146    0.02659 =
         0.02170    0.00075    0.00330   -0.00348
AFIX  43
H8    2    1.098916    0.985946    0.291649    11.00000   -1.20000
AFIX   0
C9    1    0.927022    0.888555    0.321975    11.00000    0.01959    0.02167 =
         0.01602   -0.00138    0.00004    0.00000
C10   1    0.622169    0.678796    0.345545    11.00000    0.01886    0.01889 =
         0.02029   -0.00059    0.00044   -0.00218
AFIX  13
H10   2    0.517097    0.703751    0.352495    11.00000   -1.20000
AFIX   0
C11   1    0.654271    0.565572    0.377746    11.00000    0.02073    0.01991 =
         0.02732    0.00110   -0.00092   -0.00232
AFIX  23
H11A  2    0.731246    0.515139    0.361290    11.00000   -1.20000
H11B  2    0.695069    0.592833    0.409910    11.00000   -1.20000
AFIX   0
C12   1    0.518600    0.487726    0.386953    11.00000    0.02383    0.01840 =
         0.02284   -0.00042   -0.00070   -0.00135
C14   1    0.453783    0.285988    0.410385    11.00000    0.01985    0.01845 =
         0.03401    0.00337    0.00172   -0.00121
C15   1    0.382900    0.298674    0.455668    11.00000    0.02843    0.02257 =
         0.03074   -0.00487   -0.00081   -0.00255
AFIX  43
H15   2    0.397657    0.369666    0.475306    11.00000   -1.20000
AFIX   0
C16   1    0.290166    0.205502    0.471581    11.00000    0.02581    0.02874 =
         0.02406    0.00035    0.00178   -0.00062
AFIX  43
H16   2    0.239519    0.211462    0.502320    11.00000   -1.20000
AFIX   0
C17   1    0.272669    0.103545    0.441857    11.00000    0.01897    0.02030 =
         0.03052    0.00320   -0.00020   -0.00082
C18   1    0.339521    0.092179    0.396102    11.00000    0.02674    0.01963 =
         0.03140   -0.00237    0.00320   -0.00001
AFIX  43
H18   2    0.322561    0.022126    0.376111    11.00000   -1.20000
AFIX   0
C19   1    0.432017    0.185657    0.380107    11.00000    0.02619    0.02221 =
         0.03007   -0.00107    0.00636    0.00080
AFIX  43
H19   2    0.479728    0.180870    0.348821    11.00000   -1.20000
AFIX   0
C20   1    0.698268    0.822000    0.414416    11.00000    0.02109    0.01659 =
         0.01783    0.00154    0.00118   -0.00046
C21   1    0.553984    0.837153    0.432962    11.00000    0.02120    0.03188 =
         0.02094    0.00087    0.00078    0.00106
AFIX  43
H21   2    0.470589    0.825078    0.411910    11.00000   -1.20000
AFIX   0
C22   1    0.532250    0.869892    0.482205    11.00000    0.02715    0.03404 =
         0.02460    0.00146    0.00622    0.00413
AFIX  43
H22   2    0.433956    0.879897    0.494549    11.00000   -1.20000
AFIX   0
C23   1    0.652502    0.887938    0.513247    11.00000    0.03735    0.03002 =
         0.01946   -0.00339    0.00265    0.00078
AFIX  43
H23   2    0.637083    0.910429    0.546780    11.00000   -1.20000
AFIX   0
C24   1    0.795150    0.873070    0.495211    11.00000    0.02948    0.03416 =
         0.02307   -0.00456   -0.00387   -0.00373
AFIX  43
H24   2    0.878063    0.885099    0.516476    11.00000   -1.20000
AFIX   0
C25   1    0.818341    0.840454    0.445899    11.00000    0.02075    0.02717 =
         0.02357   -0.00199    0.00023   -0.00368
AFIX  43
H25   2    0.916968    0.830821    0.433802    11.00000   -1.20000
AFIX   0
C26   1    0.628602    0.641973    0.291520    11.00000    0.03138    0.02817 =
         0.02404   -0.00360   -0.00013   -0.00518
C27   1    0.805777    1.083007    0.291676    11.00000    0.02605    0.02129 =
         0.02210    0.00684   -0.00129   -0.00229
AFIX  23
H27A  2    0.702709    1.113638    0.287735    11.00000   -1.20000
H27B  2    0.850078    1.075209    0.258311    11.00000   -1.20000
AFIX   0
C28   1    0.895200    1.174933    0.321404    11.00000    0.02194    0.02023 =
         0.02491    0.00370   -0.00175    0.00199
C29   1    0.870631    1.190925    0.371677    11.00000    0.02806    0.04027 =
         0.02840   -0.00318    0.00530   -0.00428
AFIX  43
H29   2    0.796872    1.143585    0.388036    11.00000   -1.20000
AFIX   0
C30   1    0.953614    1.275983    0.398150    11.00000    0.03537    0.05005 =
         0.03192   -0.01289   -0.00006    0.00056
AFIX  43
H30   2    0.936628    1.285995    0.432576    11.00000   -1.20000
AFIX   0
C31   1    1.060865    1.346250    0.374732    11.00000    0.03177    0.02595 =
         0.04534   -0.00677   -0.01070    0.00225
AFIX  43
H31   2    1.116263    1.405079    0.392885    11.00000   -1.20000
AFIX   0
C32   1    1.086736    1.330213    0.324804    11.00000    0.03605    0.02759 =
         0.04270    0.00796   -0.00267   -0.00955
AFIX  43
H32   2    1.160878    1.377412    0.308570    11.00000   -1.20000
AFIX   0
C33   1    1.003911    1.244700    0.298295    11.00000    0.03517    0.02566 =
         0.02842    0.00627   -0.00030   -0.00459
AFIX  43
H33   2    1.022098    1.234028    0.263969    11.00000   -1.20000
AFIX   0
HKLF 4

REM  CSAS1
REM R1 =  0.0267 for    5397 Fo > 4sig(Fo)  and  0.0268 for all    5416 data
REM    370 parameters refined using      0 restraints

END

WGHT      0.0399      0.4881

REM Instructions for potential hydrogen bonds
EQIV $1 -x+2, y+1/2, -z+1/2
HTAB C8 F2_$1
EQIV $2 x+1/2, -y+1/2, -z+1
HTAB C15 O17_$2
EQIV $3 x, y-1, z
HTAB C18 O2_$3

REM Highest difference peak  0.154,  deepest hole -0.231,  1-sigma level  0.041
Q1    1   0.6267  0.6621  0.3216  11.00000  0.05    0.15
Q2    1   0.6758  0.7323  0.3504  11.00000  0.05    0.15
Q3    1   0.4935  0.1795  0.4612  11.00000  0.05    0.14
Q4    1   0.6929  0.8373  0.3424  11.00000  0.05    0.12
Q5    1   0.5286  0.7104  0.4523  11.00000  0.05    0.12
;

_shelx_res_checksum              32293
####################################################################### 
# 
# This file contains crystal structure data downloaded from the 
# Cambridge Structural Database (CSD) hosted by the Cambridge 
# Crystallographic Data Centre (CCDC).
# 
# Full information about CCDC data access policies and citation 
# guidelines are available at http://www.ccdc.cam.ac.uk/access/V1 
# 
# Audit and citation data items may have been added by the CCDC. 
# Please retain this information to preserve the provenance of 
# this file and to allow appropriate attribution of the data. 
# 
#######################################################################

data_29minor
_database_code_depnum_ccdc_archive 'CCDC 1882826'
loop_
_audit_author_name
_audit_author_address
'Cameron Lewis Carpenter-Warren'
;University of St Andrews
United Kingdom
;
_audit_update_record             
;
2019-07-05 deposited with the CCDC.	2019-10-14 downloaded from the CCDC.
;
_audit_creation_date             2019-07-03
_audit_creation_method           
;
Olex2 1.2
(compiled 2018.05.29 svn.r3508 for OlexSys, GUI svn.r5506)
;
_shelx_SHELXL_version_number     2018/3
_chemical_name_common            ?
_chemical_name_systematic        ?
_chemical_formula_moiety         'C28 H26 F3 N3 O2'
_chemical_formula_sum            'C28 H26 F3 N3 O2'
_chemical_formula_weight         493.52
_chemical_melting_point          ?
loop_
_atom_type_symbol
_atom_type_description
_atom_type_scat_dispersion_real
_atom_type_scat_dispersion_imag
_atom_type_scat_source
C C 0.0181 0.0091 'International Tables Vol C Tables 4.2.6.8 and 6.1.1.4'
H H 0.0000 0.0000 'International Tables Vol C Tables 4.2.6.8 and 6.1.1.4'
F F 0.0727 0.0534 'International Tables Vol C Tables 4.2.6.8 and 6.1.1.4'
N N 0.0311 0.0180 'International Tables Vol C Tables 4.2.6.8 and 6.1.1.4'
O O 0.0492 0.0322 'International Tables Vol C Tables 4.2.6.8 and 6.1.1.4'

_shelx_space_group_comment       
;
The symmetry employed for this shelxl refinement is uniquely defined
by the following loop, which should always be used as a source of
symmetry information in preference to the above space-group names.
They are only intended as comments.
;
_space_group_crystal_system      monoclinic
_space_group_IT_number           14
_space_group_name_H-M_alt        'P 1 21/c 1'
_space_group_name_Hall           '-P 2ybc'
loop_
_space_group_symop_operation_xyz
'x, y, z'
'-x, y+1/2, -z+1/2'
'-x, -y, -z'
'x, -y-1/2, z-1/2'

_cell_length_a                   19.7387(4)
_cell_length_b                   13.4237(3)
_cell_length_c                   9.3356(2)
_cell_angle_alpha                90
_cell_angle_beta                 93.107(2)
_cell_angle_gamma                90
_cell_volume                     2469.98(9)
_cell_formula_units_Z            4
_cell_measurement_reflns_used    11544
_cell_measurement_temperature    173
_cell_measurement_theta_max      67.6730
_cell_measurement_theta_min      3.3140
_shelx_estimated_absorpt_T_max   ?
_shelx_estimated_absorpt_T_min   ?
_exptl_absorpt_coefficient_mu    0.835
_exptl_absorpt_correction_T_max  1.00000
_exptl_absorpt_correction_T_min  0.53666
_exptl_absorpt_correction_type   multi-scan
_exptl_absorpt_process_details   
;
CrysAlisPro 1.171.39.8d (Rigaku Oxford Diffraction, 2015)
Empirical absorption correction using spherical harmonics,
 implemented in SCALE3 ABSPACK scaling algorithm.
;
_exptl_crystal_colour            colourless
_exptl_crystal_density_diffrn    1.327
_exptl_crystal_density_meas      ?
_exptl_crystal_density_method    'not measured'
_exptl_crystal_description       prism
_exptl_crystal_F_000             1032
_exptl_crystal_size_max          0.39
_exptl_crystal_size_mid          0.05
_exptl_crystal_size_min          0.02
_exptl_transmission_factor_max   ?
_exptl_transmission_factor_min   ?
_diffrn_reflns_av_R_equivalents  0.0502
_diffrn_reflns_av_unetI/netI     0.0295
_diffrn_reflns_Laue_measured_fraction_full 0.996
_diffrn_reflns_Laue_measured_fraction_max 0.989
_diffrn_reflns_limit_h_max       23
_diffrn_reflns_limit_h_min       -21
_diffrn_reflns_limit_k_max       14
_diffrn_reflns_limit_k_min       -16
_diffrn_reflns_limit_l_max       11
_diffrn_reflns_limit_l_min       -11
_diffrn_reflns_number            24975
_diffrn_reflns_point_group_measured_fraction_full 0.996
_diffrn_reflns_point_group_measured_fraction_max 0.989
_diffrn_reflns_theta_full        67.684
_diffrn_reflns_theta_max         68.396
_diffrn_reflns_theta_min         2.242
_diffrn_ambient_temperature      173
_diffrn_detector                 'PILATUS P100'
_diffrn_detector_area_resol_mean ?
_diffrn_measured_fraction_theta_full 0.996
_diffrn_measured_fraction_theta_max 0.989
_diffrn_measurement_details      
;
List of Runs (angles in degrees, time in seconds):

  # Type    Start    End  Width  t~exp~   \w     \q     \k     \f   Frames
#--------------------------------------------------------------------------
  1  \f      0.00 200.00   0.50   15.00   0.00 -30.00   0.00    --   400
  2  \w    -72.00   1.00   0.50   15.00    --  -30.00 -72.00 -90.00  146
  3  \w   -113.00 -71.00   0.50   15.00    --  -30.00 180.00 -45.00   84
  4  \f      0.00 200.00   0.50   15.00   0.00 -67.00   0.00    --   400
  5  \w    -85.00 -13.00   0.50   15.00    --  -67.00  72.00  90.00  144
  6  \w   -133.00 -93.00   0.50   15.00    --  -67.00 180.00   0.00   80
  7  \w    -85.00 -12.00   0.50   15.00    --  -67.00  72.00 -90.00  146
  8  \w   -126.00 -86.00   0.50   15.00    --  -67.00 180.00-180.00   80
  9  \f      0.00 200.00   0.50   15.00 -25.00-110.00   0.00    --   400
 10  \w   -128.00 -20.00   0.50   15.00    -- -110.00  72.00-135.00  216
 11  \w   -128.00 -20.00   0.50   15.00    -- -110.00  72.00  45.00  216
 12  \w   -115.00 -20.00   0.50   15.00    -- -110.00  72.00 -45.00  190
 13  \w   -113.00 -23.00   0.50   15.00    -- -110.00  72.00 135.00  180
 14  \w   -141.00 -46.00   0.50   15.00    -- -110.00 180.00 -90.00  190
 15  \w   -141.00 -46.00   0.50   15.00    -- -110.00 180.00-180.00  190
 16  \w   -141.00 -59.00   0.50   15.00    -- -110.00 180.00  90.00  164
 17  \w   -141.00 -55.00   0.50   15.00    -- -110.00 180.00   0.00  172
 18  \w   -141.00 -59.00   0.50   15.00    -- -110.00 180.00  45.00  164
 19  \w   -141.00 -78.00   0.50   15.00    -- -110.00 180.00 -45.00  126
 20  \w   -140.00 -77.00   0.50   15.00    -- -110.00 180.00-135.00  126
 21  \w   -140.00 -56.00   0.50   15.00    -- -110.00 180.00 135.00  168
 22  \w    -91.00 -90.50   0.50   15.00    --  -30.00  45.00   0.00    1
;
_diffrn_measurement_device       'Rigaku XTALAB P100'
_diffrn_measurement_method       '\w and \f scans'
_diffrn_orient_matrix_type       
'CrysAlisPro convention (1999,Acta A55,543-557)'
_diffrn_orient_matrix_UB_11      -0.0441206000
_diffrn_orient_matrix_UB_12      -0.0262731000
_diffrn_orient_matrix_UB_13      0.1258102000
_diffrn_orient_matrix_UB_21      -0.0344141000
_diffrn_orient_matrix_UB_22      -0.0834677000
_diffrn_orient_matrix_UB_23      -0.0904674000
_diffrn_orient_matrix_UB_31      0.0545626000
_diffrn_orient_matrix_UB_32      -0.0742974000
_diffrn_orient_matrix_UB_33      0.0573589000
_diffrn_radiation_monochromator  'confocal optics'
_diffrn_radiation_probe          x-ray
_diffrn_radiation_type           CuK\a
_diffrn_radiation_wavelength     1.54184
_diffrn_source                   'rotating anode'
_diffrn_source_type              'Enhance (Cu) X-ray Source'
_reflns_Friedel_coverage         0.000
_reflns_Friedel_fraction_full    .
_reflns_Friedel_fraction_max     .
_reflns_number_gt                3978
_reflns_number_total             4492
_reflns_odcompleteness_completeness 99.81
_reflns_odcompleteness_iscentric 1
_reflns_odcompleteness_theta     66.97
_reflns_special_details          
;
 Reflections were merged by SHELXL according to the crystal
 class for the calculation of statistics and refinement.
 
 _reflns_Friedel_fraction is defined as the number of unique
 Friedel pairs measured divided by the number that would be
 possible theoretically, ignoring centric projections and
 systematic absences.
;
_reflns_threshold_expression     'I > 2\s(I)'
_computing_cell_refinement       'CrysAlisPro 1.171.39.8d (Rigaku OD, 2015)'
_computing_data_collection       'CrysAlisPro 1.171.39.8d (Rigaku OD, 2015)'
_computing_data_reduction        'CrysAlisPro 1.171.39.8d (Rigaku OD, 2015)'
_computing_molecular_graphics    'Olex2 (Dolomanov et al., 2009)'
_computing_publication_material  'Olex2 (Dolomanov et al., 2009)'
_computing_structure_refinement  'ShelXL (Sheldrick, 2015)'
_computing_structure_solution    'ShelXT (Sheldrick, 2015)'
_refine_diff_density_max         0.308
_refine_diff_density_min         -0.301
_refine_diff_density_rms         0.064
_refine_ls_extinction_coef       .
_refine_ls_extinction_method     none
_refine_ls_goodness_of_fit_ref   1.040
_refine_ls_hydrogen_treatment    mixed
_refine_ls_matrix_type           full
_refine_ls_number_parameters     330
_refine_ls_number_reflns         4492
_refine_ls_number_restraints     1
_refine_ls_R_factor_all          0.0567
_refine_ls_R_factor_gt           0.0525
_refine_ls_restrained_S_all      1.040
_refine_ls_shift/su_max          0.000
_refine_ls_shift/su_mean         0.000
_refine_ls_structure_factor_coef Fsqd
_refine_ls_weighting_details     
'w=1/[\s^2^(Fo^2^)+(0.0830P)^2^+1.0277P] where P=(Fo^2^+2Fc^2^)/3'
_refine_ls_weighting_scheme      calc
_refine_ls_wR_factor_gt          0.1495
_refine_ls_wR_factor_ref         0.1525
_refine_special_details          ?
_olex2_refinement_description    
;
1. Fixed Uiso
 At 1.2 times of:
  All C(H) groups, All C(H,H) groups
 At 1.5 times of:
  All C(H,H,H) groups
2. Restrained distances
 N1-H1
 0.92 with sigma of 0.02
3.a Ternary CH refined with riding coordinates:
 C2(H2)
3.b Secondary CH2 refined with riding coordinates:
 C3(H3A,H3B), C5(H5A,H5B), C22(H22A,H22B)
3.c Aromatic/amide H refined with riding coordinates:
 C7(H7), C8(H8), C9(H9), C10(H10), C11(H11), C16(H16), C17(H17), C18(H18),
 C19(H19), C20(H20), C24(H24), C25(H25), C26(H26), C27(H27), C28(H28)
3.d Idealised Me refined as rotating group:
 C21(H21A,H21B,H21C)
;
_atom_sites_solution_hydrogens   mixed
_atom_sites_solution_primary     dual
_atom_sites_solution_secondary   ?
loop_
_atom_site_label
_atom_site_type_symbol
_atom_site_fract_x
_atom_site_fract_y
_atom_site_fract_z
_atom_site_U_iso_or_equiv
_atom_site_adp_type
_atom_site_occupancy
_atom_site_site_symmetry_order
_atom_site_calc_flag
_atom_site_refinement_flags_posn
_atom_site_refinement_flags_adp
_atom_site_refinement_flags_occupancy
_atom_site_disorder_assembly
_atom_site_disorder_group
F1 F 0.44010(5) 0.54036(9) 0.59507(14) 0.0557(3) Uani 1 1 d . . . . .
F2 F 0.37373(8) 0.54593(14) 0.40804(15) 0.0803(5) Uani 1 1 d . . . . .
F3 F 0.35951(7) 0.43576(10) 0.5694(2) 0.0799(5) Uani 1 1 d . . . . .
O1 O 0.42588(7) 0.70265(10) 0.82456(14) 0.0459(3) Uani 1 1 d . . . . .
O2 O 0.24502(7) 0.64898(10) 0.33520(15) 0.0492(4) Uani 1 1 d . . . . .
N1 N 0.46703(8) 0.77720(12) 0.63116(17) 0.0427(4) Uani 1 1 d D . . . .
H1 H 0.4615(12) 0.7899(17) 0.5376(18) 0.055(6) Uiso 1 1 d D . . . .
N2 N 0.19947(7) 0.49690(11) 0.39523(16) 0.0391(4) Uani 1 1 d . . . . .
N3 N 0.19757(8) 0.43527(11) 0.51712(17) 0.0414(4) Uani 1 1 d . . . . .
C1 C 0.25328(9) 0.58328(12) 0.58179(19) 0.0366(4) Uani 1 1 d . . . . .
C2 C 0.32950(8) 0.60139(12) 0.62605(19) 0.0361(4) Uani 1 1 d . . . . .
H2 H 0.335468 0.585277 0.728343 0.043 Uiso 1 1 calc R . . . .
C3 C 0.35396(9) 0.70889(13) 0.6089(2) 0.0387(4) Uani 1 1 d . . . . .
H3A H 0.361137 0.721723 0.508640 0.046 Uiso 1 1 calc R . . . .
H3B H 0.319253 0.754372 0.638871 0.046 Uiso 1 1 calc R . . . .
C4 C 0.41974(9) 0.72799(13) 0.69788(19) 0.0370(4) Uani 1 1 d . . . . .
C5 C 0.53060(12) 0.8067(2) 0.7083(2) 0.0672(7) Uani 1 1 d . . . . .
H5A H 0.549953 0.749979 0.760318 0.081 Uiso 1 1 calc R . . . .
H5B H 0.521616 0.858487 0.777252 0.081 Uiso 1 1 calc R . . . .
C6 C 0.58006(10) 0.84446(16) 0.6038(2) 0.0475(5) Uani 1 1 d . . . . .
C7 C 0.62681(12) 0.78075(16) 0.5486(2) 0.0570(6) Uani 1 1 d . . . . .
H7 H 0.628900 0.714920 0.579569 0.068 Uiso 1 1 calc R . . . .
C8 C 0.67036(12) 0.8131(2) 0.4486(3) 0.0629(6) Uani 1 1 d . . . . .
H8 H 0.701567 0.769077 0.412451 0.075 Uiso 1 1 calc R . . . .
C9 C 0.66807(11) 0.9100(2) 0.4017(3) 0.0632(6) Uani 1 1 d . . . . .
H9 H 0.696999 0.931419 0.332604 0.076 Uiso 1 1 calc R . . . .
C10 C 0.62249(12) 0.97529(19) 0.4578(3) 0.0638(6) Uani 1 1 d . . . . .
H10 H 0.621073 1.041260 0.427376 0.077 Uiso 1 1 calc R . . . .
C11 C 0.57887(10) 0.94295(17) 0.5594(2) 0.0539(5) Uani 1 1 d . . . . .
H11 H 0.548679 0.987474 0.597919 0.065 Uiso 1 1 calc R . . . .
C12 C 0.37562(10) 0.53203(15) 0.5483(2) 0.0458(5) Uani 1 1 d . . . . .
C13 C 0.23458(8) 0.58376(13) 0.4214(2) 0.0378(4) Uani 1 1 d . . . . .
C14 C 0.22856(9) 0.48073(13) 0.6214(2) 0.0400(4) Uani 1 1 d . . . . .
C15 C 0.16474(9) 0.46533(15) 0.2666(2) 0.0426(4) Uani 1 1 d . . . . .
C16 C 0.13061(10) 0.53413(18) 0.1776(2) 0.0526(5) Uani 1 1 d . . . . .
H16 H 0.131615 0.601612 0.200145 0.063 Uiso 1 1 calc R . . . .
C17 C 0.09532(12) 0.5008(2) 0.0557(3) 0.0678(7) Uani 1 1 d . . . . .
H17 H 0.071639 0.546115 -0.003424 0.081 Uiso 1 1 calc R . . . .
C18 C 0.09463(13) 0.4009(3) 0.0199(3) 0.0733(8) Uani 1 1 d . . . . .
H18 H 0.071001 0.379199 -0.063201 0.088 Uiso 1 1 calc R . . . .
C19 C 0.12912(13) 0.3337(2) 0.1081(3) 0.0680(7) Uani 1 1 d . . . . .
H19 H 0.129070 0.266515 0.083591 0.082 Uiso 1 1 calc R . . . .
C20 C 0.16377(10) 0.36489(17) 0.2323(2) 0.0536(5) Uani 1 1 d . . . . .
H20 H 0.186242 0.318994 0.292520 0.064 Uiso 1 1 calc R . . . .
C21 C 0.23604(11) 0.43578(17) 0.7672(2) 0.0549(5) Uani 1 1 d . . . . .
H21A H 0.207334 0.378236 0.771388 0.082 Uiso 1 1 calc GR . . . .
H21B H 0.223190 0.483686 0.837137 0.082 Uiso 1 1 calc GR . . . .
H21C H 0.282416 0.416445 0.787222 0.082 Uiso 1 1 calc GR . . . .
C22 C 0.20772(10) 0.66384(16) 0.6503(2) 0.0495(5) Uani 1 1 d . . . . .
H22A H 0.214395 0.659723 0.753845 0.059 Uiso 1 1 calc R . . . .
H22B H 0.222930 0.729184 0.621430 0.059 Uiso 1 1 calc R . . . .
C23 C 0.13260(9) 0.65488(14) 0.6106(2) 0.0457(4) Uani 1 1 d . . . . .
C24 C 0.09062(11) 0.59439(18) 0.6861(2) 0.0554(5) Uani 1 1 d . . . . .
H24 H 0.109007 0.557543 0.763134 0.067 Uiso 1 1 calc R . . . .
C25 C 0.02252(11) 0.58730(19) 0.6504(3) 0.0619(6) Uani 1 1 d . . . . .
H25 H -0.004653 0.546406 0.703616 0.074 Uiso 1 1 calc R . . . .
C26 C -0.00580(11) 0.64032(19) 0.5363(3) 0.0642(6) Uani 1 1 d . . . . .
H26 H -0.051968 0.635138 0.511887 0.077 Uiso 1 1 calc R . . . .
C27 C 0.03485(12) 0.7014(2) 0.4582(3) 0.0689(7) Uani 1 1 d . . . . .
H27 H 0.016213 0.737492 0.380630 0.083 Uiso 1 1 calc R . . . .
C28 C 0.10372(11) 0.70862(17) 0.4963(3) 0.0595(6) Uani 1 1 d . . . . .
H28 H 0.130881 0.750217 0.444081 0.071 Uiso 1 1 calc R . . . .

loop_
_atom_site_aniso_label
_atom_site_aniso_U_11
_atom_site_aniso_U_22
_atom_site_aniso_U_33
_atom_site_aniso_U_23
_atom_site_aniso_U_13
_atom_site_aniso_U_12
F1 0.0340(6) 0.0551(7) 0.0775(8) -0.0121(6) -0.0022(5) 0.0085(5)
F2 0.0676(9) 0.1206(13) 0.0523(8) -0.0203(8) 0.0006(6) 0.0375(9)
F3 0.0533(8) 0.0407(7) 0.1469(15) -0.0260(8) 0.0150(8) 0.0022(5)
O1 0.0450(7) 0.0527(8) 0.0397(7) -0.0013(6) 0.0005(5) -0.0062(6)
O2 0.0425(7) 0.0452(7) 0.0589(8) 0.0145(6) -0.0064(6) -0.0070(6)
N1 0.0356(8) 0.0515(9) 0.0403(8) 0.0017(7) -0.0063(6) -0.0128(7)
N2 0.0352(8) 0.0364(8) 0.0450(8) 0.0015(6) -0.0045(6) -0.0042(6)
N3 0.0360(8) 0.0362(8) 0.0517(9) 0.0049(6) -0.0019(7) -0.0031(6)
C1 0.0307(9) 0.0328(8) 0.0458(9) -0.0019(7) -0.0015(7) 0.0000(7)
C2 0.0301(9) 0.0346(9) 0.0433(9) -0.0028(7) -0.0014(7) -0.0006(7)
C3 0.0313(9) 0.0380(9) 0.0464(10) 0.0027(7) -0.0015(7) -0.0023(7)
C4 0.0342(9) 0.0355(9) 0.0411(9) -0.0047(7) 0.0009(7) -0.0012(7)
C5 0.0460(12) 0.1032(19) 0.0512(12) 0.0015(12) -0.0067(10) -0.0341(13)
C6 0.0337(9) 0.0599(12) 0.0480(10) -0.0034(9) -0.0067(8) -0.0154(8)
C7 0.0654(14) 0.0434(11) 0.0610(13) -0.0104(9) -0.0069(11) -0.0097(10)
C8 0.0542(13) 0.0724(15) 0.0621(13) -0.0189(12) 0.0026(10) 0.0051(11)
C9 0.0415(12) 0.0936(18) 0.0549(13) 0.0057(12) 0.0047(9) -0.0120(11)
C10 0.0537(13) 0.0597(14) 0.0769(16) 0.0195(12) -0.0057(11) -0.0035(10)
C11 0.0337(10) 0.0623(13) 0.0650(13) 0.0005(10) -0.0023(9) 0.0090(9)
C12 0.0362(10) 0.0426(10) 0.0582(12) -0.0121(8) -0.0035(8) 0.0022(8)
C13 0.0272(8) 0.0355(9) 0.0505(10) 0.0026(7) -0.0011(7) 0.0002(6)
C14 0.0323(9) 0.0377(9) 0.0495(10) 0.0027(7) -0.0017(7) -0.0019(7)
C15 0.0272(8) 0.0545(11) 0.0458(10) -0.0040(8) 0.0004(7) -0.0071(8)
C16 0.0420(11) 0.0649(13) 0.0504(11) 0.0038(9) -0.0016(9) -0.0067(9)
C17 0.0496(13) 0.103(2) 0.0499(12) 0.0101(13) -0.0062(10) -0.0155(13)
C18 0.0555(14) 0.114(2) 0.0496(12) -0.0168(14) -0.0010(10) -0.0318(14)
C19 0.0550(13) 0.0778(16) 0.0712(15) -0.0268(13) 0.0042(11) -0.0213(12)
C20 0.0403(11) 0.0553(12) 0.0649(13) -0.0130(10) 0.0009(9) -0.0083(9)
C21 0.0486(12) 0.0593(13) 0.0560(12) 0.0151(10) -0.0037(9) -0.0095(9)
C22 0.0349(10) 0.0470(11) 0.0666(13) -0.0143(9) 0.0029(9) 0.0017(8)
C23 0.0332(9) 0.0401(9) 0.0640(12) -0.0092(8) 0.0049(8) 0.0027(7)
C24 0.0421(11) 0.0667(14) 0.0580(12) 0.0063(10) 0.0071(9) 0.0029(10)
C25 0.0393(11) 0.0661(14) 0.0814(16) 0.0079(12) 0.0133(11) -0.0031(10)
C26 0.0304(10) 0.0672(14) 0.0945(18) 0.0017(13) 0.0001(10) 0.0035(9)
C27 0.0442(12) 0.0729(16) 0.0895(18) 0.0202(13) 0.0026(11) 0.0153(11)
C28 0.0385(11) 0.0495(12) 0.0910(17) 0.0152(11) 0.0096(10) 0.0074(9)

_geom_special_details            
;
 All esds (except the esd in the dihedral angle between two l.s. planes)
 are estimated using the full covariance matrix.  The cell esds are taken
 into account individually in the estimation of esds in distances, angles
 and torsion angles; correlations between esds in cell parameters are only
 used when they are defined by crystal symmetry.  An approximate (isotropic)
 treatment of cell esds is used for estimating esds involving l.s. planes.
;
loop_
_geom_bond_atom_site_label_1
_geom_bond_atom_site_label_2
_geom_bond_distance
_geom_bond_site_symmetry_2
_geom_bond_publ_flag
F1 C12 1.328(2) . ?
F2 C12 1.321(3) . ?
F3 C12 1.348(2) . ?
O1 C4 1.230(2) . ?
O2 C13 1.214(2) . ?
N1 H1 0.891(16) . ?
N1 C4 1.326(2) . ?
N1 C5 1.467(2) . ?
N2 N3 1.409(2) . ?
N2 C13 1.371(2) . ?
N2 C15 1.415(2) . ?
N3 C14 1.276(2) . ?
C1 C2 1.557(2) . ?
C1 C13 1.523(3) . ?
C1 C14 1.513(2) . ?
C1 C22 1.565(2) . ?
C2 H2 0.9800 . ?
C2 C3 1.533(2) . ?
C2 C12 1.515(2) . ?
C3 H3A 0.9700 . ?
C3 H3B 0.9700 . ?
C3 C4 1.525(2) . ?
C5 H5A 0.9700 . ?
C5 H5B 0.9700 . ?
C5 C6 1.506(3) . ?
C6 C7 1.378(3) . ?
C6 C11 1.385(3) . ?
C7 H7 0.9300 . ?
C7 C8 1.373(3) . ?
C8 H8 0.9300 . ?
C8 C9 1.372(4) . ?
C9 H9 0.9300 . ?
C9 C10 1.380(4) . ?
C10 H10 0.9300 . ?
C10 C11 1.385(3) . ?
C11 H11 0.9300 . ?
C14 C21 1.490(3) . ?
C15 C16 1.391(3) . ?
C15 C20 1.385(3) . ?
C16 H16 0.9300 . ?
C16 C17 1.376(3) . ?
C17 H17 0.9300 . ?
C17 C18 1.382(4) . ?
C18 H18 0.9300 . ?
C18 C19 1.376(4) . ?
C19 H19 0.9300 . ?
C19 C20 1.380(3) . ?
C20 H20 0.9300 . ?
C21 H21A 0.9600 . ?
C21 H21B 0.9600 . ?
C21 H21C 0.9600 . ?
C22 H22A 0.9700 . ?
C22 H22B 0.9700 . ?
C22 C23 1.514(3) . ?
C23 C24 1.381(3) . ?
C23 C28 1.385(3) . ?
C24 H24 0.9300 . ?
C24 C25 1.371(3) . ?
C25 H25 0.9300 . ?
C25 C26 1.374(4) . ?
C26 H26 0.9300 . ?
C26 C27 1.383(4) . ?
C27 H27 0.9300 . ?
C27 C28 1.390(3) . ?
C28 H28 0.9300 . ?

loop_
_geom_angle_atom_site_label_1
_geom_angle_atom_site_label_2
_geom_angle_atom_site_label_3
_geom_angle
_geom_angle_site_symmetry_1
_geom_angle_site_symmetry_3
_geom_angle_publ_flag
C4 N1 H1 120.3(16) . . ?
C4 N1 C5 120.58(16) . . ?
C5 N1 H1 119.0(16) . . ?
N3 N2 C15 118.47(14) . . ?
C13 N2 N3 112.99(14) . . ?
C13 N2 C15 128.50(16) . . ?
C14 N3 N2 107.61(14) . . ?
C2 C1 C22 110.60(14) . . ?
C13 C1 C2 116.07(15) . . ?
C13 C1 C22 106.56(15) . . ?
C14 C1 C2 113.38(14) . . ?
C14 C1 C13 100.35(14) . . ?
C14 C1 C22 109.20(15) . . ?
C1 C2 H2 106.7 . . ?
C3 C2 C1 115.12(14) . . ?
C3 C2 H2 106.7 . . ?
C12 C2 C1 111.96(14) . . ?
C12 C2 H2 106.7 . . ?
C12 C2 C3 109.14(15) . . ?
C2 C3 H3A 109.3 . . ?
C2 C3 H3B 109.3 . . ?
H3A C3 H3B 108.0 . . ?
C4 C3 C2 111.43(14) . . ?
C4 C3 H3A 109.3 . . ?
C4 C3 H3B 109.3 . . ?
O1 C4 N1 123.65(16) . . ?
O1 C4 C3 120.90(16) . . ?
N1 C4 C3 115.36(15) . . ?
N1 C5 H5A 109.7 . . ?
N1 C5 H5B 109.7 . . ?
N1 C5 C6 109.86(17) . . ?
H5A C5 H5B 108.2 . . ?
C6 C5 H5A 109.7 . . ?
C6 C5 H5B 109.7 . . ?
C7 C6 C5 120.3(2) . . ?
C7 C6 C11 118.8(2) . . ?
C11 C6 C5 120.9(2) . . ?
C6 C7 H7 119.5 . . ?
C8 C7 C6 120.9(2) . . ?
C8 C7 H7 119.5 . . ?
C7 C8 H8 119.8 . . ?
C9 C8 C7 120.4(2) . . ?
C9 C8 H8 119.8 . . ?
C8 C9 H9 120.3 . . ?
C8 C9 C10 119.5(2) . . ?
C10 C9 H9 120.3 . . ?
C9 C10 H10 119.9 . . ?
C9 C10 C11 120.2(2) . . ?
C11 C10 H10 119.9 . . ?
C6 C11 H11 119.9 . . ?
C10 C11 C6 120.2(2) . . ?
C10 C11 H11 119.9 . . ?
F1 C12 F3 105.20(16) . . ?
F1 C12 C2 112.40(15) . . ?
F2 C12 F1 106.80(17) . . ?
F2 C12 F3 106.62(17) . . ?
F2 C12 C2 113.75(16) . . ?
F3 C12 C2 111.52(17) . . ?
O2 C13 N2 126.67(17) . . ?
O2 C13 C1 127.87(16) . . ?
N2 C13 C1 105.36(14) . . ?
N3 C14 C1 113.35(16) . . ?
N3 C14 C21 121.54(17) . . ?
C21 C14 C1 125.07(17) . . ?
C16 C15 N2 120.30(18) . . ?
C20 C15 N2 119.15(18) . . ?
C20 C15 C16 120.54(19) . . ?
C15 C16 H16 120.5 . . ?
C17 C16 C15 119.0(2) . . ?
C17 C16 H16 120.5 . . ?
C16 C17 H17 119.6 . . ?
C16 C17 C18 120.9(3) . . ?
C18 C17 H17 119.6 . . ?
C17 C18 H18 120.2 . . ?
C19 C18 C17 119.6(2) . . ?
C19 C18 H18 120.2 . . ?
C18 C19 H19 119.7 . . ?
C18 C19 C20 120.7(2) . . ?
C20 C19 H19 119.7 . . ?
C15 C20 H20 120.3 . . ?
C19 C20 C15 119.3(2) . . ?
C19 C20 H20 120.3 . . ?
C14 C21 H21A 109.5 . . ?
C14 C21 H21B 109.5 . . ?
C14 C21 H21C 109.5 . . ?
H21A C21 H21B 109.5 . . ?
H21A C21 H21C 109.5 . . ?
H21B C21 H21C 109.5 . . ?
C1 C22 H22A 108.5 . . ?
C1 C22 H22B 108.5 . . ?
H22A C22 H22B 107.5 . . ?
C23 C22 C1 114.96(16) . . ?
C23 C22 H22A 108.5 . . ?
C23 C22 H22B 108.5 . . ?
C24 C23 C22 121.9(2) . . ?
C24 C23 C28 117.81(19) . . ?
C28 C23 C22 120.26(19) . . ?
C23 C24 H24 119.2 . . ?
C25 C24 C23 121.6(2) . . ?
C25 C24 H24 119.2 . . ?
C24 C25 H25 119.8 . . ?
C24 C25 C26 120.3(2) . . ?
C26 C25 H25 119.8 . . ?
C25 C26 H26 120.2 . . ?
C25 C26 C27 119.5(2) . . ?
C27 C26 H26 120.2 . . ?
C26 C27 H27 120.2 . . ?
C26 C27 C28 119.6(2) . . ?
C28 C27 H27 120.2 . . ?
C23 C28 C27 121.1(2) . . ?
C23 C28 H28 119.4 . . ?
C27 C28 H28 119.4 . . ?

loop_
_geom_hbond_atom_site_label_D
_geom_hbond_atom_site_label_H
_geom_hbond_atom_site_label_A
_geom_hbond_distance_DH
_geom_hbond_distance_HA
_geom_hbond_distance_DA
_geom_hbond_angle_DHA
_geom_hbond_site_symmetry_A
_geom_hbond_publ_flag
N1 H1 O1 0.891(16) 2.076(17) 2.945(2) 165(2) 4_575 yes

_shelx_res_file                  
;
TITL h11_a.res in P2(1)/c
    hl1.res
    created by SHELXL-2018/3 at 18:54:44 on 03-Jul-2019
REM Old TITL H11 in P2(1)/c
REM SHELXT solution in P2(1)/c
REM R1 0.185, Rweak 0.024, Alpha 0.027, Orientation as input
REM Formula found by SHELXT: C12 N1 O F4
CELL 1.54184 19.7387 13.4237 9.3356 90 93.107 90
ZERR 4 0.0004 0.0003 0.0002 0 0.002 0
LATT 1
SYMM -X,0.5+Y,0.5-Z
SFAC C H F N O
UNIT 112 104 12 12 8
EQIV $1 +X,1.5-Y,-0.5+Z
DFIX 0.92 N1 H1

L.S. 20
PLAN  20
HTAB N1 O1_$1
BOND $H
list 4
fmap 2 53
acta
REM <olex2.extras>
REM <HklSrc "%.\\HL1.hkl">
REM </olex2.extras>

WGHT    0.083000    1.027700
FVAR       0.52956
F1    3    0.440098    0.540356    0.595071    11.00000    0.03397    0.05505 =
         0.07745   -0.01210   -0.00225    0.00847
F2    3    0.373728    0.545928    0.408041    11.00000    0.06763    0.12055 =
         0.05230   -0.02035    0.00061    0.03747
F3    3    0.359513    0.435763    0.569399    11.00000    0.05330    0.04067 =
         0.14688   -0.02595    0.01504    0.00217
O1    5    0.425879    0.702647    0.824561    11.00000    0.04502    0.05270 =
         0.03968   -0.00132    0.00047   -0.00625
O2    5    0.245024    0.648977    0.335198    11.00000    0.04247    0.04525 =
         0.05895    0.01449   -0.00642   -0.00697
N1    4    0.467032    0.777197    0.631160    11.00000    0.03557    0.05148 =
         0.04025    0.00173   -0.00631   -0.01277
H1    2    0.461533    0.789901    0.537588    11.00000    0.05471
N2    4    0.199469    0.496904    0.395226    11.00000    0.03519    0.03639 =
         0.04500    0.00146   -0.00446   -0.00423
N3    4    0.197573    0.435272    0.517116    11.00000    0.03600    0.03621 =
         0.05166    0.00494   -0.00191   -0.00313
C1    1    0.253279    0.583285    0.581790    11.00000    0.03066    0.03284 =
         0.04578   -0.00193   -0.00147    0.00005
C2    1    0.329497    0.601395    0.626054    11.00000    0.03007    0.03460 =
         0.04326   -0.00276   -0.00137   -0.00064
AFIX  13
H2    2    0.335468    0.585277    0.728343    11.00000   -1.20000
AFIX   0
C3    1    0.353958    0.708888    0.608939    11.00000    0.03133    0.03797 =
         0.04644    0.00274   -0.00151   -0.00229
AFIX  23
H3A   2    0.361137    0.721723    0.508640    11.00000   -1.20000
H3B   2    0.319253    0.754372    0.638871    11.00000   -1.20000
AFIX   0
C4    1    0.419745    0.727993    0.697883    11.00000    0.03417    0.03554 =
         0.04110   -0.00468    0.00091   -0.00120
C5    1    0.530599    0.806696    0.708349    11.00000    0.04597    0.10324 =
         0.05122    0.00148   -0.00674   -0.03408
AFIX  23
H5A   2    0.549953    0.749979    0.760318    11.00000   -1.20000
H5B   2    0.521616    0.858487    0.777252    11.00000   -1.20000
AFIX   0
C6    1    0.580064    0.844463    0.603768    11.00000    0.03369    0.05993 =
         0.04800   -0.00343   -0.00666   -0.01544
C7    1    0.626813    0.780753    0.548610    11.00000    0.06536    0.04340 =
         0.06104   -0.01045   -0.00687   -0.00975
AFIX  43
H7    2    0.628900    0.714920    0.579569    11.00000   -1.20000
AFIX   0
C8    1    0.670355    0.813085    0.448592    11.00000    0.05415    0.07236 =
         0.06209   -0.01889    0.00262    0.00507
AFIX  43
H8    2    0.701567    0.769077    0.412451    11.00000   -1.20000
AFIX   0
C9    1    0.668068    0.909961    0.401684    11.00000    0.04155    0.09356 =
         0.05485    0.00573    0.00469   -0.01201
AFIX  43
H9    2    0.696999    0.931419    0.332604    11.00000   -1.20000
AFIX   0
C10   1    0.622492    0.975294    0.457839    11.00000    0.05366    0.05971 =
         0.07695    0.01948   -0.00573   -0.00353
AFIX  43
H10   2    0.621073    1.041260    0.427376    11.00000   -1.20000
AFIX   0
C11   1    0.578868    0.942951    0.559392    11.00000    0.03371    0.06234 =
         0.06501    0.00054   -0.00232    0.00900
AFIX  43
H11   2    0.548679    0.987474    0.597919    11.00000   -1.20000
AFIX   0
C12   1    0.375617    0.532028    0.548314    11.00000    0.03617    0.04256 =
         0.05816   -0.01213   -0.00353    0.00223
C13   1    0.234577    0.583757    0.421396    11.00000    0.02718    0.03546 =
         0.05052    0.00257   -0.00112    0.00023
C14   1    0.228563    0.480727    0.621365    11.00000    0.03234    0.03768 =
         0.04954    0.00273   -0.00173   -0.00187
C15   1    0.164742    0.465331    0.266555    11.00000    0.02720    0.05446 =
         0.04585   -0.00402    0.00043   -0.00709
C16   1    0.130606    0.534130    0.177581    11.00000    0.04198    0.06488 =
         0.05039    0.00385   -0.00159   -0.00672
AFIX  43
H16   2    0.131615    0.601612    0.200145    11.00000   -1.20000
AFIX   0
C17   1    0.095323    0.500801    0.055664    11.00000    0.04959    0.10305 =
         0.04991    0.01013   -0.00621   -0.01550
AFIX  43
H17   2    0.071639    0.546115   -0.003424    11.00000   -1.20000
AFIX   0
C18   1    0.094628    0.400880    0.019905    11.00000    0.05552    0.11424 =
         0.04962   -0.01678   -0.00104   -0.03182
AFIX  43
H18   2    0.071001    0.379199   -0.063201    11.00000   -1.20000
AFIX   0
C19   1    0.129119    0.333675    0.108052    11.00000    0.05504    0.07776 =
         0.07119   -0.02680    0.00424   -0.02132
AFIX  43
H19   2    0.129070    0.266515    0.083591    11.00000   -1.20000
AFIX   0
C20   1    0.163772    0.364891    0.232343    11.00000    0.04032    0.05528 =
         0.06493   -0.01303    0.00092   -0.00834
AFIX  43
H20   2    0.186242    0.318994    0.292520    11.00000   -1.20000
AFIX   0
C21   1    0.236040    0.435779    0.767243    11.00000    0.04857    0.05929 =
         0.05601    0.01510   -0.00365   -0.00949
AFIX 137
H21A  2    0.207334    0.378236    0.771388    11.00000   -1.50000
H21B  2    0.223190    0.483686    0.837137    11.00000   -1.50000
H21C  2    0.282416    0.416445    0.787222    11.00000   -1.50000
AFIX   0
C22   1    0.207718    0.663845    0.650308    11.00000    0.03492    0.04697 =
         0.06656   -0.01427    0.00292    0.00168
AFIX  23
H22A  2    0.214395    0.659723    0.753845    11.00000   -1.20000
H22B  2    0.222930    0.729184    0.621430    11.00000   -1.20000
AFIX   0
C23   1    0.132596    0.654877    0.610620    11.00000    0.03322    0.04009 =
         0.06402   -0.00919    0.00493    0.00272
C24   1    0.090622    0.594390    0.686127    11.00000    0.04207    0.06670 =
         0.05804    0.00627    0.00713    0.00295
AFIX  43
H24   2    0.109007    0.557543    0.763134    11.00000   -1.20000
AFIX   0
C25   1    0.022524    0.587303    0.650397    11.00000    0.03931    0.06612 =
         0.08144    0.00787    0.01333   -0.00306
AFIX  43
H25   2   -0.004653    0.546406    0.703616    11.00000   -1.20000
AFIX   0
C26   1   -0.005799    0.640318    0.536343    11.00000    0.03039    0.06721 =
         0.09453    0.00170    0.00006    0.00352
AFIX  43
H26   2   -0.051968    0.635138    0.511887    11.00000   -1.20000
AFIX   0
C27   1    0.034850    0.701433    0.458181    11.00000    0.04421    0.07290 =
         0.08946    0.02018    0.00262    0.01530
AFIX  43
H27   2    0.016213    0.737492    0.380630    11.00000   -1.20000
AFIX   0
C28   1    0.103716    0.708620    0.496259    11.00000    0.03855    0.04950 =
         0.09097    0.01523    0.00965    0.00741
AFIX  43
H28   2    0.130881    0.750217    0.444081    11.00000   -1.20000
AFIX   0
HKLF 4


REM  h11_a.res in P2(1)/c
REM wR2 = 0.1525, GooF = S = 1.040, Restrained GooF = 1.040 for all data
REM R1 = 0.0525 for 3978 Fo > 4sig(Fo) and 0.0567 for all 4492 data
REM 330 parameters refined using 1 restraints

END

WGHT      0.0833      1.0279

REM Highest difference peak  0.308,  deepest hole -0.301,  1-sigma level  0.064
Q1    1   0.4629  0.7212  0.8707  11.00000  0.05    0.31
Q2    1   0.4256  0.5307  0.3580  11.00000  0.05    0.29
Q3    1   0.4806  0.5810  0.5540  11.00000  0.05    0.28
Q4    1   0.3656  0.6606  0.6972  11.00000  0.05    0.21
Q5    1   0.1455  0.4623  0.7052  11.00000  0.05    0.21
Q6    1   0.4011  0.4588  0.6055  11.00000  0.05    0.20
Q7    1   0.1382  0.4367  0.6195  11.00000  0.05    0.20
Q8    1   0.2568  0.7975  0.4989  11.00000  0.05    0.18
Q9    1   0.3381  0.4581  0.4748  11.00000  0.05    0.18
Q10   1   0.5592  0.6043  0.7410  11.00000  0.05    0.17
Q11   1   0.0833  0.4509  0.6730  11.00000  0.05    0.17
Q12   1  -0.0553  0.6369  0.4251  11.00000  0.05    0.17
Q13   1   0.4297  0.4340  0.2852  11.00000  0.05    0.17
Q14   1   0.7538  1.0733  0.4033  11.00000  0.05    0.17
Q15   1   0.2426  0.7276  0.4091  11.00000  0.05    0.16
Q16   1   0.2929  0.5957  0.5999  11.00000  0.05    0.16
Q17   1   0.1867  0.4480  0.8237  11.00000  0.05    0.16
Q18   1   0.1973  0.6030  0.9210  11.00000  0.05    0.16
Q19   1   0.2163  0.8571  0.4902  11.00000  0.05    0.16
Q20   1   0.3764  0.6472  0.8284  11.00000  0.05    0.16
;
_shelx_res_checksum              35488
_olex2_submission_special_instructions 'No special instructions were received'
_oxdiff_exptl_absorpt_empirical_details 
;
Empirical correction (ABSPACK) includes:
- Absorption correction using spherical harmonics
- Frame scaling
;
_oxdiff_exptl_absorpt_empirical_full_max 1.777
_oxdiff_exptl_absorpt_empirical_full_min 0.476
####################################################################### 
# 
# This file contains crystal structure data downloaded from the 
# Cambridge Structural Database (CSD) hosted by the Cambridge 
# Crystallographic Data Centre (CCDC).
# 
# Full information about CCDC data access policies and citation 
# guidelines are available at http://www.ccdc.cam.ac.uk/access/V1 
# 
# Audit and citation data items may have been added by the CCDC. 
# Please retain this information to preserve the provenance of 
# this file and to allow appropriate attribution of the data. 
# 
#######################################################################

data_29major
_database_code_depnum_ccdc_archive 'CCDC 1882825'
loop_
_audit_author_name
_audit_author_address
'Cameron Lewis Carpenter-Warren'
;University of St Andrews
United Kingdom
;
_audit_update_record             
;
2019-07-05 deposited with the CCDC.	2019-10-14 downloaded from the CCDC.
;
_shelx_SHELXL_version_number     2018/3
_chemical_name_common            ?
_chemical_name_systematic        ?
_chemical_formula_moiety         'C28 H26 F3 N3 O2'
_chemical_formula_sum            'C28 H26 F3 N3 O2'
_chemical_formula_weight         493.52
_chemical_absolute_configuration ad
_chemical_melting_point          ?

loop_
_atom_type_symbol
_atom_type_description
_atom_type_scat_dispersion_real
_atom_type_scat_dispersion_imag
_atom_type_scat_source
C C 0.0181 0.0091 'International Tables Vol C Tables 4.2.6.8 and 6.1.1.4'
H H 0.0000 0.0000 'International Tables Vol C Tables 4.2.6.8 and 6.1.1.4'
F F 0.0727 0.0534 'International Tables Vol C Tables 4.2.6.8 and 6.1.1.4'
N N 0.0311 0.0180 'International Tables Vol C Tables 4.2.6.8 and 6.1.1.4'
O O 0.0492 0.0322 'International Tables Vol C Tables 4.2.6.8 and 6.1.1.4'

_shelx_space_group_comment       
;
The symmetry employed for this shelxl refinement is uniquely defined
by the following loop, which should always be used as a source of
symmetry information in preference to the above space-group names.
They are only intended as comments.
;
_space_group_crystal_system      monoclinic
_space_group_IT_number           4
_space_group_name_H-M_alt        'P 1 21 1'
_space_group_name_Hall           'P 2yb'
loop_
_space_group_symop_operation_xyz
'x, y, z'
'-x, y+1/2, -z'

_cell_length_a                   13.5575(2)
_cell_length_b                   23.9425(3)
_cell_length_c                   19.8418(3)
_cell_angle_alpha                90
_cell_angle_beta                 93.584(2)
_cell_angle_gamma                90
_cell_volume                     6428.06(16)
_cell_formula_units_Z            10
_cell_measurement_reflns_used    27009
_cell_measurement_temperature    173
_cell_measurement_theta_max      67.5260
_cell_measurement_theta_min      2.2120
_shelx_estimated_absorpt_T_max   ?
_shelx_estimated_absorpt_T_min   ?
_exptl_absorpt_coefficient_mu    0.802
_exptl_absorpt_correction_T_max  1.00000
_exptl_absorpt_correction_T_min  0.58005
_exptl_absorpt_correction_type   multi-scan
_exptl_absorpt_process_details   
;
CrysAlisPro 1.171.39.8d (Rigaku Oxford Diffraction, 2015)
Empirical absorption correction using spherical harmonics,
 implemented in SCALE3 ABSPACK scaling algorithm.
;
_exptl_crystal_colour            colourless
_exptl_crystal_density_diffrn    1.275
_exptl_crystal_density_meas      ?
_exptl_crystal_density_method    'not measured'
_exptl_crystal_description       needle
_exptl_crystal_F_000             2580
_exptl_crystal_size_max          0.51
_exptl_crystal_size_mid          0.03
_exptl_crystal_size_min          0.02
_exptl_transmission_factor_max   ?
_exptl_transmission_factor_min   ?
_diffrn_reflns_av_R_equivalents  0.0600
_diffrn_reflns_av_unetI/netI     0.0426
_diffrn_reflns_Laue_measured_fraction_full 0.995
_diffrn_reflns_Laue_measured_fraction_max 0.985
_diffrn_reflns_limit_h_max       16
_diffrn_reflns_limit_h_min       -15
_diffrn_reflns_limit_k_max       28
_diffrn_reflns_limit_k_min       -26
_diffrn_reflns_limit_l_max       23
_diffrn_reflns_limit_l_min       -21
_diffrn_reflns_number            68106
_diffrn_reflns_point_group_measured_fraction_full 0.947
_diffrn_reflns_point_group_measured_fraction_max 0.934
_diffrn_reflns_theta_full        67.684
_diffrn_reflns_theta_max         68.615
_diffrn_reflns_theta_min         2.231
_diffrn_ambient_temperature      173
_diffrn_detector                 'PILATUS P100'
_diffrn_detector_area_resol_mean ?
_diffrn_measured_fraction_theta_full 0.9976
_diffrn_measured_fraction_theta_max 0.9852
_diffrn_measurement_details      
;
List of Runs (angles in degrees, time in seconds):

  # Type    Start    End  Width  t~exp~   \w     \q     \k     \f   Frames
#--------------------------------------------------------------------------
  1  \f      0.00 200.00   0.50   30.00   0.00 -30.00   0.00    --   400
  2  \w    -72.00   1.00   0.50   30.00    --  -30.00 -72.00 -90.00  146
  3  \w   -113.00 -71.00   0.50   30.00    --  -30.00 180.00 -45.00   84
  4  \f      0.00 200.00   0.50   30.00   0.00 -67.00   0.00    --   400
  5  \w    -85.00 -13.00   0.50   30.00    --  -67.00  72.00  90.00  144
  6  \w   -133.00 -93.00   0.50   30.00    --  -67.00 180.00   0.00   80
  7  \w    -85.00 -12.00   0.50   30.00    --  -67.00  72.00 -90.00  146
  8  \w   -126.00 -86.00   0.50   30.00    --  -67.00 180.00-180.00   80
  9  \f      0.00 200.00   0.50   30.00 -25.00-110.00   0.00    --   400
 10  \w   -128.00 -20.00   0.50   30.00    -- -110.00  72.00-135.00  216
 11  \w   -128.00 -20.00   0.50   30.00    -- -110.00  72.00  45.00  216
 12  \w   -115.00 -20.00   0.50   30.00    -- -110.00  72.00 -45.00  190
 13  \w   -113.00 -23.00   0.50   30.00    -- -110.00  72.00 135.00  180
 14  \w   -141.00 -46.00   0.50   30.00    -- -110.00 180.00 -90.00  190
 15  \w   -141.00 -46.00   0.50   30.00    -- -110.00 180.00-180.00  190
 16  \w   -141.00 -59.00   0.50   30.00    -- -110.00 180.00  90.00  164
 17  \w   -141.00 -55.00   0.50   30.00    -- -110.00 180.00   0.00  172
 18  \w   -141.00 -59.00   0.50   30.00    -- -110.00 180.00  45.00  164
 19  \w   -141.00 -78.00   0.50   30.00    -- -110.00 180.00 -45.00  126
 20  \w   -140.00 -77.00   0.50   30.00    -- -110.00 180.00-135.00  126
 21  \w   -140.00 -56.00   0.50   30.00    -- -110.00 180.00 135.00  168
 22  \w    -91.00 -90.50   0.50   30.00    --  -30.00  45.00   0.00    1
;
_diffrn_measurement_device       'Rigaku XTALAB P100'
_diffrn_measurement_method       '\w and \f scans'
_diffrn_orient_matrix_type       
'CrysAlisPro convention (1999,Acta A55,543-557)'
_diffrn_orient_matrix_UB_11      0.0771980000
_diffrn_orient_matrix_UB_12      -0.0471000000
_diffrn_orient_matrix_UB_13      0.0081888000
_diffrn_orient_matrix_UB_21      0.0539858000
_diffrn_orient_matrix_UB_22      0.0238755000
_diffrn_orient_matrix_UB_23      -0.0596387000
_diffrn_orient_matrix_UB_31      0.0639151000
_diffrn_orient_matrix_UB_32      0.0367782000
_diffrn_orient_matrix_UB_33      0.0492879000
_diffrn_radiation_monochromator  'confocal optics'
_diffrn_radiation_probe          x-ray
_diffrn_radiation_type           'Cu K\a'
_diffrn_radiation_wavelength     1.54184
_diffrn_source                   'rotating anode'
_reflns_Friedel_coverage         0.849
_reflns_Friedel_fraction_full    0.896
_reflns_Friedel_fraction_max     0.881
_reflns_number_gt                18519
_reflns_number_total             22181
_reflns_odcompleteness_completeness 99.76
_reflns_odcompleteness_iscentric 1
_reflns_odcompleteness_theta     66.97
_reflns_special_details          
;
 Reflections were merged by SHELXL according to the crystal
 class for the calculation of statistics and refinement.
 
 _reflns_Friedel_fraction is defined as the number of unique
 Friedel pairs measured divided by the number that would be
 possible theoretically, ignoring centric projections and
 systematic absences.
;
_reflns_threshold_expression     'I > 2\s(I)'
_computing_cell_refinement       'CrysAlisPro 1.171.39.8d (Rigaku OD, 2015)'
_computing_data_collection       'CrysAlisPro 1.171.39.8d (Rigaku OD, 2015)'
_computing_data_reduction        'CrysAlisPro 1.171.39.8d (Rigaku OD, 2015)'
_computing_molecular_graphics    'Olex2 (Dolomanov et al., 2009)'
_computing_publication_material  'Olex2 (Dolomanov et al., 2009)'
_computing_structure_refinement  'ShelXL (Sheldrick, 2015)'
_computing_structure_solution    'ShelXT (Sheldrick, 2015)'
_refine_diff_density_max         0.215
_refine_diff_density_min         -0.181
_refine_diff_density_rms         0.042
_refine_ls_abs_structure_details 
;
 Flack x determined using 7515 quotients [(I+)-(I-)]/[(I+)+(I-)]
 (Parsons, Flack and Wagner, Acta Cryst. B69 (2013) 249-259).
;
_refine_ls_abs_structure_Flack   0.09(4)
_refine_ls_extinction_coef       0.00134(9)
_refine_ls_extinction_expression Fc^*^=kFc[1+0.001xFc^2^\l^3^/sin(2\q)]^-1/4^
_refine_ls_extinction_method     'SHELXL-2018/3 (Sheldrick 2018)'
_refine_ls_goodness_of_fit_ref   0.998
_refine_ls_hydrogen_treatment    mixed
_refine_ls_matrix_type           full
_refine_ls_number_parameters     1647
_refine_ls_number_reflns         22181
_refine_ls_number_restraints     6
_refine_ls_R_factor_all          0.0499
_refine_ls_R_factor_gt           0.0406
_refine_ls_restrained_S_all      0.998
_refine_ls_shift/su_max          0.000
_refine_ls_shift/su_mean         0.000
_refine_ls_structure_factor_coef Fsqd
_refine_ls_weighting_details     
'w=1/[\s^2^(Fo^2^)+(0.0722P)^2^] where P=(Fo^2^+2Fc^2^)/3'
_refine_ls_weighting_scheme      calc
_refine_ls_wR_factor_gt          0.1046
_refine_ls_wR_factor_ref         0.1093
_refine_special_details          ?
_olex2_refinement_description    
;
1. Fixed Uiso
 At 1.2 times of:
  All C(H) groups, All C(H,H) groups
 At 1.5 times of:
  All C(H,H,H) groups
2. Restrained distances
 N1-H1 = N31-H31 = N61-H61 = N91-H91 = N121-H121
 0.98 with sigma of 0.01
3.a Ternary CH refined with riding coordinates:
 C1(H1A), C31(H31A), C61(H61A), C91(H91A), C121(H12A)
3.b Secondary CH2 refined with riding coordinates:
 C2(H2A,H2B), C4(H4A,H4B), C22(H22A,H22B), C32(H32A,H32B), C34(H34A,H34B),
 C52(H52A,H52B), C62(H62A,H62B), C64(H64A,H64B), C82(H82A,H82B), C92(H92A,H92B),
  C94(H94A,H94B), C112(H11D,H11E), C122(H12B,H12C), C124(H12D,H12E), C142(H14D,
 H14E)
3.c Aromatic/amide H refined with riding coordinates:
 C6(H6), C7(H7), C8(H8), C9(H9), C10(H10), C16(H16), C17(H17), C18(H18),
 C19(H19), C20(H20), C24(H24), C25(H25), C26(H26), C27(H27), C28(H28), C36(H36),
  C37(H37), C38(H38), C39(H39), C40(H40), C46(H46), C47(H47), C48(H48),
 C49(H49), C50(H50), C54(H54), C55(H55), C56(H56), C57(H57), C58(H58), C66(H66),
  C67(H67), C68(H68), C69(H69), C70(H70), C76(H76), C77(H77), C78(H78),
 C79(H79), C80(H80), C84(H84), C85(H85), C86(H86), C87(H87), C88(H88), C96(H96),
  C97(H97), C98(H98), C99(H99), C100(H100), C106(H106), C107(H107), C108(H108),
 C109(H109), C110(H110), C114(H114), C115(H115), C116(H116), C117(H117),
 C118(H118), C126(H126), C127(H127), C128(H128), C129(H129), C130(H130),
 C136(H136), C137(H137), C138(H138), C139(H139), C140(H140), C144(H144),
 C145(H145), C146(H146), C147(H147), C148(H148)
3.d Idealised Me refined as rotating group:
 C21(H21A,H21B,H21C), C51(H51A,H51B,H51C), C81(H81A,H81B,H81C), C111(H11A,H11B,
 H11C), C141(H14A,H14B,H14C)
;
_atom_sites_solution_hydrogens   mixed
_atom_sites_solution_primary     dual
_atom_sites_solution_secondary   ?
loop_
_atom_site_label
_atom_site_type_symbol
_atom_site_fract_x
_atom_site_fract_y
_atom_site_fract_z
_atom_site_U_iso_or_equiv
_atom_site_adp_type
_atom_site_occupancy
_atom_site_site_symmetry_order
_atom_site_calc_flag
_atom_site_refinement_flags_posn
_atom_site_refinement_flags_adp
_atom_site_refinement_flags_occupancy
_atom_site_disorder_assembly
_atom_site_disorder_group
F1 F 0.10540(15) 0.10050(10) 0.69243(12) 0.0712(6) Uani 1 1 d . . . . .
F2 F 0.14447(18) 0.03663(9) 0.62403(15) 0.0833(7) Uani 1 1 d . . . . .
F3 F 0.11603(15) 0.11896(10) 0.58767(12) 0.0742(6) Uani 1 1 d . . . . .
O1 O 0.27820(19) 0.13658(8) 0.79537(12) 0.0538(6) Uani 1 1 d . . . . .
O2 O 0.27118(18) 0.20534(8) 0.56409(11) 0.0537(5) Uani 1 1 d . . . . .
N1 N 0.2724(2) 0.04626(10) 0.82598(13) 0.0462(6) Uani 1 1 d D . . . .
H1 H 0.267(2) 0.0082(7) 0.8096(17) 0.051(9) Uiso 1 1 d D . . . .
N2 N 0.2760(2) 0.13716(10) 0.48135(13) 0.0495(6) Uani 1 1 d . . . . .
N3 N 0.2934(2) 0.07912(12) 0.47886(14) 0.0546(7) Uani 1 1 d . . . . .
C1 C 0.2664(2) 0.10517(12) 0.65392(16) 0.0424(6) Uani 1 1 d . . . . .
H1A H 0.266446 0.143099 0.672499 0.051 Uiso 1 1 calc R . . . .
C2 C 0.3103(3) 0.06799(13) 0.71135(17) 0.0504(7) Uani 1 1 d . . . . .
H2A H 0.287299 0.029998 0.703885 0.060 Uiso 1 1 calc R . . . .
H2B H 0.381722 0.067833 0.710040 0.060 Uiso 1 1 calc R . . . .
C3 C 0.2834(2) 0.08675(11) 0.78062(16) 0.0422(7) Uani 1 1 d . . . . .
C4 C 0.2536(3) 0.05805(14) 0.89643(18) 0.0585(9) Uani 1 1 d . . . . .
H4A H 0.183001 0.057182 0.901660 0.070 Uiso 1 1 calc R . . . .
H4B H 0.277294 0.095262 0.908078 0.070 Uiso 1 1 calc R . . . .
C5 C 0.3039(3) 0.01634(13) 0.94391(17) 0.0516(8) Uani 1 1 d . . . . .
C6 C 0.4038(3) 0.01937(17) 0.9611(2) 0.0657(10) Uani 1 1 d . . . . .
H6 H 0.440796 0.048156 0.943857 0.079 Uiso 1 1 calc R . . . .
C7 C 0.4499(3) -0.01961(18) 1.0035(2) 0.0713(10) Uani 1 1 d . . . . .
H7 H 0.517809 -0.017690 1.013277 0.086 Uiso 1 1 calc R . . . .
C8 C 0.3959(3) -0.06120(17) 1.0313(2) 0.0733(11) Uani 1 1 d . . . . .
H8 H 0.426448 -0.087311 1.060390 0.088 Uiso 1 1 calc R . . . .
C9 C 0.2957(3) -0.06360(17) 1.0155(3) 0.0786(12) Uani 1 1 d . . . . .
H9 H 0.258337 -0.091406 1.034455 0.094 Uiso 1 1 calc R . . . .
C10 C 0.2505(3) -0.02570(15) 0.9725(2) 0.0683(10) Uani 1 1 d . . . . .
H10 H 0.182791 -0.028214 0.962202 0.082 Uiso 1 1 calc R . . . .
C11 C 0.1593(3) 0.09047(14) 0.63967(19) 0.0560(8) Uani 1 1 d . . . . .
C12 C 0.3234(2) 0.10916(12) 0.58939(16) 0.0438(7) Uani 1 1 d . . . . .
C13 C 0.2853(2) 0.15772(13) 0.54534(17) 0.0459(7) Uani 1 1 d . . . . .
C14 C 0.3161(3) 0.06209(13) 0.53951(17) 0.0506(8) Uani 1 1 d . . . . .
C15 C 0.2545(3) 0.16663(14) 0.41924(17) 0.0533(8) Uani 1 1 d . . . . .
C16 C 0.2892(3) 0.14509(19) 0.3601(2) 0.0672(10) Uani 1 1 d . . . . .
H16 H 0.328475 0.113213 0.361299 0.081 Uiso 1 1 calc R . . . .
C17 C 0.2645(4) 0.1718(2) 0.2990(2) 0.0835(13) Uani 1 1 d . . . . .
H17 H 0.286932 0.157580 0.259087 0.100 Uiso 1 1 calc R . . . .
C18 C 0.2061(4) 0.2196(2) 0.2976(2) 0.0822(13) Uani 1 1 d . . . . .
H18 H 0.188691 0.237187 0.256799 0.099 Uiso 1 1 calc R . . . .
C19 C 0.1742(4) 0.24102(18) 0.3573(2) 0.0767(12) Uani 1 1 d . . . . .
H19 H 0.136706 0.273571 0.356361 0.092 Uiso 1 1 calc R . . . .
C20 C 0.1972(3) 0.21468(14) 0.4187(2) 0.0616(9) Uani 1 1 d . . . . .
H20 H 0.174683 0.228926 0.458520 0.074 Uiso 1 1 calc R . . . .
C21 C 0.3364(3) 0.00172(14) 0.5544(2) 0.0663(10) Uani 1 1 d . . . . .
H21A H 0.289440 -0.012036 0.584635 0.100 Uiso 1 1 calc GR . . . .
H21B H 0.402011 -0.002242 0.574970 0.100 Uiso 1 1 calc GR . . . .
H21C H 0.330770 -0.019276 0.513109 0.100 Uiso 1 1 calc GR . . . .
C22 C 0.4358(2) 0.12224(14) 0.60804(16) 0.0489(7) Uani 1 1 d . . . . .
H22A H 0.440044 0.152907 0.640040 0.059 Uiso 1 1 calc R . . . .
H22B H 0.465938 0.089813 0.630215 0.059 Uiso 1 1 calc R . . . .
C23 C 0.4944(3) 0.13738(16) 0.54794(18) 0.0569(8) Uani 1 1 d . . . . .
C24 C 0.5376(3) 0.0964(2) 0.5101(2) 0.0795(12) Uani 1 1 d . . . . .
H24 H 0.531289 0.058891 0.521424 0.095 Uiso 1 1 calc R . . . .
C25 C 0.5910(4) 0.1118(4) 0.4545(3) 0.108(2) Uani 1 1 d . . . . .
H25 H 0.620706 0.084486 0.429284 0.130 Uiso 1 1 calc R . . . .
C26 C 0.5995(4) 0.1666(4) 0.4374(3) 0.118(2) Uani 1 1 d . . . . .
H26 H 0.633842 0.176637 0.400118 0.142 Uiso 1 1 calc R . . . .
C27 C 0.5574(4) 0.2068(3) 0.4751(3) 0.1033(19) Uani 1 1 d . . . . .
H27 H 0.563828 0.244188 0.463478 0.124 Uiso 1 1 calc R . . . .
C28 C 0.5058(3) 0.1927(2) 0.5300(2) 0.0731(11) Uani 1 1 d . . . . .
H28 H 0.478228 0.220637 0.555379 0.088 Uiso 1 1 calc R . . . .
F31 F -0.03916(17) 0.21827(9) 0.75135(12) 0.0705(6) Uani 1 1 d . . . . .
F32 F -0.08495(16) 0.30330(9) 0.76237(11) 0.0659(5) Uani 1 1 d . . . . .
F33 F 0.04467(18) 0.27257(10) 0.81938(11) 0.0752(6) Uani 1 1 d . . . . .
O31 O 0.25019(18) 0.33202(8) 0.72907(14) 0.0596(6) Uani 1 1 d . . . . .
O32 O -0.02520(16) 0.39846(8) 0.66467(12) 0.0483(5) Uani 1 1 d . . . . .
N31 N 0.31495(18) 0.24867(10) 0.75901(14) 0.0452(6) Uani 1 1 d D . . . .
H31 H 0.302(3) 0.2093(7) 0.7634(18) 0.055(9) Uiso 1 1 d D . . . .
N32 N -0.15294(18) 0.34263(10) 0.62093(15) 0.0477(6) Uani 1 1 d . . . . .
N33 N -0.1661(2) 0.28601(11) 0.60193(16) 0.0532(7) Uani 1 1 d . . . . .
C31 C 0.0598(2) 0.28882(11) 0.70350(16) 0.0417(7) Uani 1 1 d . . . . .
H31A H 0.085394 0.325371 0.718338 0.050 Uiso 1 1 calc R . . . .
C32 C 0.1517(2) 0.25103(12) 0.70315(17) 0.0469(7) Uani 1 1 d . . . . .
H32A H 0.140666 0.217562 0.729186 0.056 Uiso 1 1 calc R . . . .
H32B H 0.162057 0.239835 0.657153 0.056 Uiso 1 1 calc R . . . .
C33 C 0.2434(2) 0.28096(11) 0.73288(16) 0.0412(6) Uani 1 1 d . . . . .
C34 C 0.4098(2) 0.26999(14) 0.7879(2) 0.0568(8) Uani 1 1 d . . . . .
H34A H 0.414046 0.263922 0.836321 0.068 Uiso 1 1 calc R . . . .
H34B H 0.413428 0.309891 0.779915 0.068 Uiso 1 1 calc R . . . .
C35 C 0.4951(2) 0.24166(12) 0.75746(16) 0.0449(7) Uani 1 1 d . . . . .
C36 C 0.5486(3) 0.26776(17) 0.7096(2) 0.0657(10) Uani 1 1 d . . . . .
H36 H 0.531780 0.303897 0.696041 0.079 Uiso 1 1 calc R . . . .
C37 C 0.6265(3) 0.2412(2) 0.6814(2) 0.0799(12) Uani 1 1 d . . . . .
H37 H 0.662363 0.259769 0.649811 0.096 Uiso 1 1 calc R . . . .
C38 C 0.6507(3) 0.1884(2) 0.6996(2) 0.0765(12) Uani 1 1 d . . . . .
H38 H 0.702442 0.170539 0.679715 0.092 Uiso 1 1 calc R . . . .
C39 C 0.6003(3) 0.16099(17) 0.7466(2) 0.0690(11) Uani 1 1 d . . . . .
H39 H 0.617792 0.124719 0.759103 0.083 Uiso 1 1 calc R . . . .
C40 C 0.5219(3) 0.18772(14) 0.77595(19) 0.0561(8) Uani 1 1 d . . . . .
H40 H 0.487369 0.169084 0.808215 0.067 Uiso 1 1 calc R . . . .
C41 C -0.0053(3) 0.27079(14) 0.75791(18) 0.0549(8) Uani 1 1 d . . . . .
C42 C 0.0004(2) 0.30058(11) 0.63545(16) 0.0400(6) Uani 1 1 d . . . . .
C43 C -0.0579(2) 0.35426(12) 0.64320(15) 0.0404(6) Uani 1 1 d . . . . .
C44 C -0.0823(2) 0.26117(12) 0.61193(18) 0.0495(7) Uani 1 1 d . . . . .
C45 C -0.2362(2) 0.37860(15) 0.61609(18) 0.0537(8) Uani 1 1 d . . . . .
C46 C -0.3183(3) 0.36372(18) 0.5732(2) 0.0658(10) Uani 1 1 d . . . . .
H46 H -0.317633 0.331555 0.546958 0.079 Uiso 1 1 calc R . . . .
C47 C -0.4012(3) 0.3987(2) 0.5711(3) 0.0832(14) Uani 1 1 d . . . . .
H47 H -0.456920 0.389085 0.543853 0.100 Uiso 1 1 calc R . . . .
C48 C -0.4018(3) 0.4467(2) 0.6082(3) 0.0874(15) Uani 1 1 d . . . . .
H48 H -0.457685 0.469269 0.606077 0.105 Uiso 1 1 calc R . . . .
C49 C -0.3198(4) 0.4617(2) 0.6489(3) 0.0885(14) Uani 1 1 d . . . . .
H49 H -0.320269 0.494666 0.673763 0.106 Uiso 1 1 calc R . . . .
C50 C -0.2366(3) 0.42766(18) 0.6527(2) 0.0729(11) Uani 1 1 d . . . . .
H50 H -0.181187 0.437900 0.679895 0.088 Uiso 1 1 calc R . . . .
C51 C -0.0729(3) 0.20095(14) 0.5958(2) 0.0696(11) Uani 1 1 d . . . . .
H51A H -0.060841 0.180147 0.636847 0.104 Uiso 1 1 calc GR . . . .
H51B H -0.018853 0.195662 0.567423 0.104 Uiso 1 1 calc GR . . . .
H51C H -0.132968 0.188079 0.572681 0.104 Uiso 1 1 calc GR . . . .
C52 C 0.0704(2) 0.30988(14) 0.57657(17) 0.0484(7) Uani 1 1 d . . . . .
H52A H 0.122468 0.335621 0.591522 0.058 Uiso 1 1 calc R . . . .
H52B H 0.101019 0.274611 0.565971 0.058 Uiso 1 1 calc R . . . .
C53 C 0.0170(2) 0.33269(13) 0.51363(17) 0.0477(7) Uani 1 1 d . . . . .
C54 C -0.0304(3) 0.29911(14) 0.4649(2) 0.0655(10) Uani 1 1 d . . . . .
H54 H -0.026592 0.260524 0.469784 0.079 Uiso 1 1 calc R . . . .
C55 C -0.0829(4) 0.32107(16) 0.4097(2) 0.0725(11) Uani 1 1 d . . . . .
H55 H -0.114607 0.297312 0.378225 0.087 Uiso 1 1 calc R . . . .
C56 C -0.0888(3) 0.37780(15) 0.4006(2) 0.0668(10) Uani 1 1 d . . . . .
H56 H -0.124605 0.392822 0.363446 0.080 Uiso 1 1 calc R . . . .
C57 C -0.0411(4) 0.41161(15) 0.4471(2) 0.0737(12) Uani 1 1 d . . . . .
H57 H -0.043449 0.450114 0.441052 0.088 Uiso 1 1 calc R . . . .
C58 C 0.0106(3) 0.38987(14) 0.50300(19) 0.0630(10) Uani 1 1 d . . . . .
H58 H 0.041760 0.413999 0.534267 0.076 Uiso 1 1 calc R . . . .
F61 F 0.20757(17) 0.48912(10) 0.92206(10) 0.0684(6) Uani 1 1 d . . . . .
F62 F 0.29860(16) 0.48228(11) 0.83869(11) 0.0731(6) Uani 1 1 d . . . . .
F63 F 0.1845(2) 0.42246(8) 0.85058(14) 0.0812(7) Uani 1 1 d . . . . .
O61 O 0.25792(17) 0.53846(8) 0.69429(12) 0.0509(5) Uani 1 1 d . . . . .
O62 O 0.10290(17) 0.60268(8) 0.91426(11) 0.0504(5) Uani 1 1 d . . . . .
N61 N 0.2565(2) 0.44409(10) 0.69009(14) 0.0487(6) Uani 1 1 d D . . . .
H61 H 0.221(2) 0.4104(10) 0.7011(18) 0.054(9) Uiso 1 1 d D . . . .
N62 N 0.0105(2) 0.53291(10) 0.96078(12) 0.0445(6) Uani 1 1 d . . . . .
N63 N -0.0288(2) 0.48033(11) 0.94062(14) 0.0524(6) Uani 1 1 d . . . . .
C61 C 0.1350(2) 0.51275(12) 0.81376(15) 0.0437(7) Uani 1 1 d . . . . .
H61A H 0.166922 0.549331 0.811051 0.052 Uiso 1 1 calc R . . . .
C62 C 0.1233(2) 0.49063(13) 0.74109(16) 0.0488(7) Uani 1 1 d . . . . .
H62A H 0.100028 0.452333 0.741726 0.059 Uiso 1 1 calc R . . . .
H62B H 0.073868 0.512703 0.715644 0.059 Uiso 1 1 calc R . . . .
C63 C 0.2187(2) 0.49282(11) 0.70639(15) 0.0409(6) Uani 1 1 d . . . . .
C64 C 0.3480(3) 0.43740(15) 0.65628(19) 0.0561(8) Uani 1 1 d . . . . .
H64A H 0.392013 0.412602 0.682498 0.067 Uiso 1 1 calc R . . . .
H64B H 0.380408 0.473344 0.653229 0.067 Uiso 1 1 calc R . . . .
C65 C 0.3276(2) 0.41362(13) 0.58612(18) 0.0513(8) Uani 1 1 d . . . . .
C66 C 0.2848(4) 0.44613(18) 0.5358(2) 0.0797(12) Uani 1 1 d . . . . .
H66 H 0.271723 0.483528 0.544242 0.096 Uiso 1 1 calc R . . . .
C67 C 0.2609(5) 0.4244(2) 0.4732(3) 0.0971(16) Uani 1 1 d . . . . .
H67 H 0.229711 0.446974 0.440213 0.117 Uiso 1 1 calc R . . . .
C68 C 0.2819(4) 0.3703(2) 0.4583(2) 0.0847(13) Uani 1 1 d . . . . .
H68 H 0.268477 0.356466 0.414904 0.102 Uiso 1 1 calc R . . . .
C69 C 0.3232(3) 0.33667(17) 0.5084(2) 0.0724(11) Uani 1 1 d . . . . .
H69 H 0.336971 0.299488 0.499133 0.087 Uiso 1 1 calc R . . . .
C70 C 0.3447(3) 0.35786(14) 0.5730(2) 0.0577(8) Uani 1 1 d . . . . .
H70 H 0.370569 0.334567 0.607177 0.069 Uiso 1 1 calc R . . . .
C71 C 0.2054(3) 0.47661(14) 0.85679(17) 0.0541(8) Uani 1 1 d . . . . .
C72 C 0.0360(2) 0.52312(12) 0.84744(15) 0.0429(7) Uani 1 1 d . . . . .
C73 C 0.0565(2) 0.55898(12) 0.91032(15) 0.0422(6) Uani 1 1 d . . . . .
C74 C -0.0137(3) 0.47379(13) 0.87820(17) 0.0494(7) Uani 1 1 d . . . . .
C75 C 0.0078(3) 0.54885(15) 1.02932(16) 0.0511(8) Uani 1 1 d . . . . .
C76 C 0.0124(3) 0.50805(18) 1.07923(18) 0.0631(9) Uani 1 1 d . . . . .
H76 H 0.013827 0.470410 1.067777 0.076 Uiso 1 1 calc R . . . .
C77 C 0.0147(4) 0.5243(2) 1.1463(2) 0.0823(14) Uani 1 1 d . . . . .
H77 H 0.018404 0.497390 1.180113 0.099 Uiso 1 1 calc R . . . .
C78 C 0.0116(4) 0.5802(3) 1.1632(2) 0.0894(16) Uani 1 1 d . . . . .
H78 H 0.014429 0.590661 1.208442 0.107 Uiso 1 1 calc R . . . .
C79 C 0.0044(3) 0.6205(2) 1.1136(2) 0.0783(13) Uani 1 1 d . . . . .
H79 H 0.001109 0.657986 1.125432 0.094 Uiso 1 1 calc R . . . .
C80 C 0.0020(3) 0.60517(16) 1.04568(18) 0.0586(9) Uani 1 1 d . . . . .
H80 H -0.003449 0.632161 1.011948 0.070 Uiso 1 1 calc R . . . .
C81 C -0.0492(3) 0.42204(15) 0.8413(2) 0.0683(10) Uani 1 1 d . . . . .
H81A H 0.006600 0.399833 0.830444 0.102 Uiso 1 1 calc GR . . . .
H81B H -0.086415 0.432402 0.800501 0.102 Uiso 1 1 calc GR . . . .
H81C H -0.090399 0.400825 0.869491 0.102 Uiso 1 1 calc GR . . . .
C82 C -0.0375(3) 0.55617(15) 0.79900(17) 0.0536(8) Uani 1 1 d . . . . .
H82A H -0.003169 0.587710 0.780620 0.064 Uiso 1 1 calc R . . . .
H82B H -0.059373 0.532168 0.761614 0.064 Uiso 1 1 calc R . . . .
C83 C -0.1271(3) 0.57735(17) 0.83306(18) 0.0632(9) Uani 1 1 d . . . . .
C84 C -0.2107(3) 0.5450(2) 0.8363(2) 0.0777(12) Uani 1 1 d . . . . .
H84 H -0.212671 0.509937 0.816085 0.093 Uiso 1 1 calc R . . . .
C85 C -0.2922(4) 0.5636(3) 0.8692(3) 0.1011(17) Uani 1 1 d . . . . .
H85 H -0.347930 0.541146 0.871207 0.121 Uiso 1 1 calc R . . . .
C86 C -0.2897(5) 0.6149(3) 0.8984(3) 0.1031(19) Uani 1 1 d . . . . .
H86 H -0.343871 0.627385 0.920731 0.124 Uiso 1 1 calc R . . . .
C87 C -0.2088(5) 0.6485(3) 0.8954(3) 0.0954(16) Uani 1 1 d . . . . .
H87 H -0.208617 0.683645 0.915333 0.114 Uiso 1 1 calc R . . . .
C88 C -0.1259(4) 0.6305(2) 0.8626(2) 0.0796(12) Uani 1 1 d . . . . .
H88 H -0.070866 0.653454 0.860431 0.096 Uiso 1 1 calc R . . . .
F91 F 0.4562(2) 0.67724(12) 0.73229(11) 0.0834(7) Uani 1 1 d . . . . .
F92 F 0.47469(17) 0.61807(8) 0.81350(12) 0.0714(6) Uani 1 1 d . . . . .
F93 F 0.53814(15) 0.69956(8) 0.82468(10) 0.0619(5) Uani 1 1 d . . . . .
O91 O 0.20606(19) 0.73606(8) 0.73419(13) 0.0594(6) Uani 1 1 d . . . . .
O92 O 0.44505(17) 0.79517(8) 0.89927(11) 0.0497(5) Uani 1 1 d . . . . .
N91 N 0.1877(2) 0.65072(10) 0.68815(14) 0.0490(6) Uani 1 1 d D . . . .
H91 H 0.211(2) 0.6123(7) 0.6898(17) 0.048(9) Uiso 1 1 d D . . . .
N92 N 0.50591(19) 0.72573(9) 0.97146(13) 0.0418(5) Uani 1 1 d . . . . .
N93 N 0.48418(19) 0.66889(9) 0.98466(13) 0.0440(6) Uani 1 1 d . . . . .
C91 C 0.3626(2) 0.69385(12) 0.82562(15) 0.0461(7) Uani 1 1 d . . . . .
H91A H 0.352686 0.731039 0.805718 0.055 Uiso 1 1 calc R . . . .
C92 C 0.2766(3) 0.65784(12) 0.79586(16) 0.0505(8) Uani 1 1 d . . . . .
H92A H 0.302271 0.622136 0.781894 0.061 Uiso 1 1 calc R . . . .
H92B H 0.230941 0.650794 0.830625 0.061 Uiso 1 1 calc R . . . .
C93 C 0.2215(2) 0.68512(11) 0.73626(16) 0.0441(7) Uani 1 1 d . . . . .
C94 C 0.1248(3) 0.66874(13) 0.6296(2) 0.0635(10) Uani 1 1 d . . . . .
H94A H 0.165366 0.682488 0.594662 0.076 Uiso 1 1 calc R . . . .
H94B H 0.081928 0.698842 0.642568 0.076 Uiso 1 1 calc R . . . .
C95 C 0.0640(3) 0.62072(13) 0.60344(17) 0.0522(8) Uani 1 1 d . . . . .
C96 C 0.0992(3) 0.58421(15) 0.55621(19) 0.0614(9) Uani 1 1 d . . . . .
H96 H 0.159335 0.591150 0.537746 0.074 Uiso 1 1 calc R . . . .
C97 C 0.0445(3) 0.53742(16) 0.5366(2) 0.0664(10) Uani 1 1 d . . . . .
H97 H 0.068414 0.513193 0.504790 0.080 Uiso 1 1 calc R . . . .
C98 C -0.0446(3) 0.52623(15) 0.5635(2) 0.0638(10) Uani 1 1 d . . . . .
H98 H -0.080065 0.494337 0.550542 0.077 Uiso 1 1 calc R . . . .
C99 C -0.0806(3) 0.56256(16) 0.6095(2) 0.0636(9) Uani 1 1 d . . . . .
H99 H -0.141243 0.555660 0.627313 0.076 Uiso 1 1 calc R . . . .
C100 C -0.0270(3) 0.60912(14) 0.62929(19) 0.0590(9) Uani 1 1 d . . . . .
H100 H -0.051958 0.633391 0.660604 0.071 Uiso 1 1 calc R . . . .
C101 C 0.4576(3) 0.67210(14) 0.79942(18) 0.0579(9) Uani 1 1 d . . . . .
C102 C 0.3679(2) 0.70262(11) 0.90273(15) 0.0417(6) Uani 1 1 d . . . . .
C103 C 0.4438(2) 0.74791(11) 0.92234(15) 0.0416(6) Uani 1 1 d . . . . .
C104 C 0.4081(2) 0.65509(12) 0.94593(16) 0.0431(7) Uani 1 1 d . . . . .
C105 C 0.5884(2) 0.75051(12) 1.00736(15) 0.0440(7) Uani 1 1 d . . . . .
C106 C 0.5985(3) 0.80849(14) 1.00970(18) 0.0571(9) Uani 1 1 d . . . . .
H106 H 0.551205 0.831233 0.987551 0.069 Uiso 1 1 calc R . . . .
C107 C 0.6791(3) 0.83186(16) 1.0452(2) 0.0676(10) Uani 1 1 d . . . . .
H107 H 0.685616 0.870506 1.047031 0.081 Uiso 1 1 calc R . . . .
C108 C 0.7498(3) 0.79883(17) 1.07774(19) 0.0638(10) Uani 1 1 d . . . . .
H108 H 0.804081 0.815007 1.101182 0.077 Uiso 1 1 calc R . . . .
C109 C 0.7399(3) 0.74122(17) 1.07550(19) 0.0612(9) Uani 1 1 d . . . . .
H109 H 0.787367 0.718641 1.097684 0.073 Uiso 1 1 calc R . . . .
C110 C 0.6593(2) 0.71735(14) 1.04023(18) 0.0531(8) Uani 1 1 d . . . . .
H110 H 0.652878 0.678686 1.038690 0.064 Uiso 1 1 calc R . . . .
C111 C 0.3652(3) 0.59825(13) 0.94763(19) 0.0557(8) Uani 1 1 d . . . . .
H11A H 0.378458 0.578750 0.906893 0.084 Uiso 1 1 calc GR . . . .
H11B H 0.295118 0.600889 0.951278 0.084 Uiso 1 1 calc GR . . . .
H11C H 0.394339 0.578268 0.985832 0.084 Uiso 1 1 calc GR . . . .
C112 C 0.2667(2) 0.72342(14) 0.92650(17) 0.0510(8) Uani 1 1 d . . . . .
H11D H 0.248103 0.757162 0.901806 0.061 Uiso 1 1 calc R . . . .
H11E H 0.216925 0.695353 0.914925 0.061 Uiso 1 1 calc R . . . .
C113 C 0.2663(2) 0.73548(13) 1.00115(17) 0.0491(7) Uani 1 1 d . . . . .
C114 C 0.3067(3) 0.78425(14) 1.02908(18) 0.0571(8) Uani 1 1 d . . . . .
H114 H 0.334410 0.810502 1.001326 0.068 Uiso 1 1 calc R . . . .
C115 C 0.3062(3) 0.79411(16) 1.0979(2) 0.0654(10) Uani 1 1 d . . . . .
H115 H 0.333846 0.826806 1.115979 0.078 Uiso 1 1 calc R . . . .
C116 C 0.2650(3) 0.75590(17) 1.1398(2) 0.0648(10) Uani 1 1 d . . . . .
H116 H 0.264712 0.762825 1.185924 0.078 Uiso 1 1 calc R . . . .
C117 C 0.2242(3) 0.70736(18) 1.1131(2) 0.0683(10) Uani 1 1 d . . . . .
H117 H 0.196533 0.681367 1.141193 0.082 Uiso 1 1 calc R . . . .
C118 C 0.2247(3) 0.69737(15) 1.0442(2) 0.0592(9) Uani 1 1 d . . . . .
H118 H 0.196673 0.664655 1.026397 0.071 Uiso 1 1 calc R . . . .
F121 F 0.49658(19) 0.89407(10) 0.60615(11) 0.0773(6) Uani 1 1 d . . . . .
F122 F 0.4744(2) 0.81272(10) 0.64811(13) 0.0817(7) Uani 1 1 d . . . . .
F123 F 0.35108(19) 0.85885(11) 0.60520(12) 0.0854(7) Uani 1 1 d . . . . .
O121 O 0.24838(18) 0.93505(8) 0.76452(13) 0.0573(6) Uani 1 1 d . . . . .
O122 O 0.51500(16) 1.00123(8) 0.69269(12) 0.0518(5) Uani 1 1 d . . . . .
N121 N 0.1775(2) 0.85057(10) 0.77274(15) 0.0501(6) Uani 1 1 d D . . . .
H121 H 0.182(3) 0.8105(7) 0.764(2) 0.066(11) Uiso 1 1 d D . . . .
N122 N 0.65786(18) 0.94855(10) 0.70839(13) 0.0434(6) Uani 1 1 d . . . . .
N123 N 0.6838(2) 0.89469(10) 0.73216(15) 0.0509(6) Uani 1 1 d . . . . .
C121 C 0.4193(2) 0.89045(12) 0.70996(17) 0.0453(7) Uani 1 1 d . . . . .
H12A H 0.382393 0.924864 0.699377 0.054 Uiso 1 1 calc R . . . .
C122 C 0.3497(2) 0.85395(12) 0.74925(17) 0.0459(7) Uani 1 1 d . . . . .
H12B H 0.334069 0.820263 0.723588 0.055 Uiso 1 1 calc R . . . .
H12C H 0.383123 0.842971 0.791834 0.055 Uiso 1 1 calc R . . . .
C123 C 0.2543(2) 0.88394(11) 0.76306(15) 0.0418(7) Uani 1 1 d . . . . .
C124 C 0.0786(3) 0.87168(16) 0.7830(2) 0.0694(11) Uani 1 1 d . . . . .
H12D H 0.034453 0.860121 0.745210 0.083 Uiso 1 1 calc R . . . .
H12E H 0.080576 0.912174 0.783189 0.083 Uiso 1 1 calc R . . . .
C125 C 0.0374(3) 0.85193(15) 0.8473(2) 0.0610(9) Uani 1 1 d . . . . .
C126 C 0.0937(3) 0.8473(2) 0.9067(3) 0.0813(12) Uani 1 1 d . . . . .
H126 H 0.160789 0.855489 0.906901 0.098 Uiso 1 1 calc R . . . .
C127 C 0.0557(5) 0.8312(3) 0.9654(3) 0.120(2) Uani 1 1 d . . . . .
H127 H 0.096294 0.827875 1.004753 0.144 Uiso 1 1 calc R . . . .
C128 C -0.0422(5) 0.8200(5) 0.9659(4) 0.163(4) Uani 1 1 d . . . . .
H128 H -0.068876 0.807901 1.005413 0.195 Uiso 1 1 calc R . . . .
C129 C -0.1025(5) 0.8266(4) 0.9077(4) 0.140(3) Uani 1 1 d . . . . .
H129 H -0.170236 0.821034 0.908952 0.168 Uiso 1 1 calc R . . . .
C130 C -0.0632(4) 0.8412(2) 0.8476(3) 0.0965(16) Uani 1 1 d . . . . .
H130 H -0.103416 0.843880 0.808051 0.116 Uiso 1 1 calc R . . . .
C131 C 0.4362(3) 0.86444(16) 0.6433(2) 0.0624(9) Uani 1 1 d . . . . .
C132 C 0.5169(2) 0.90954(12) 0.74807(16) 0.0427(6) Uani 1 1 d . . . . .
C133 C 0.5594(2) 0.95943(12) 0.71187(16) 0.0410(6) Uani 1 1 d . . . . .
C134 C 0.6055(2) 0.87165(12) 0.75231(17) 0.0475(7) Uani 1 1 d . . . . .
C135 C 0.7326(2) 0.98375(13) 0.68524(16) 0.0444(7) Uani 1 1 d . . . . .
C136 C 0.7091(3) 1.03158(14) 0.6489(2) 0.0596(9) Uani 1 1 d . . . . .
H136 H 0.643417 1.042233 0.641017 0.072 Uiso 1 1 calc R . . . .
C137 C 0.7840(3) 1.06366(15) 0.6242(2) 0.0674(10) Uani 1 1 d . . . . .
H137 H 0.767885 1.095688 0.599418 0.081 Uiso 1 1 calc R . . . .
C138 C 0.8815(3) 1.04898(16) 0.6358(2) 0.0628(9) Uani 1 1 d . . . . .
H138 H 0.931295 1.070522 0.618782 0.075 Uiso 1 1 calc R . . . .
C139 C 0.9040(3) 1.00184(17) 0.67312(19) 0.0601(9) Uani 1 1 d . . . . .
H139 H 0.969890 0.992028 0.681992 0.072 Uiso 1 1 calc R . . . .
C140 C 0.8314(3) 0.96879(15) 0.69764(17) 0.0536(8) Uani 1 1 d . . . . .
H140 H 0.848128 0.936747 0.722276 0.064 Uiso 1 1 calc R . . . .
C141 C 0.6098(3) 0.81416(14) 0.7812(2) 0.0622(10) Uani 1 1 d . . . . .
H14A H 0.573521 0.789056 0.751103 0.093 Uiso 1 1 calc GR . . . .
H14B H 0.581143 0.814167 0.824211 0.093 Uiso 1 1 calc GR . . . .
H14C H 0.677374 0.802227 0.786749 0.093 Uiso 1 1 calc GR . . . .
C142 C 0.4957(2) 0.93068(13) 0.82042(16) 0.0479(7) Uani 1 1 d . . . . .
H14D H 0.437208 0.954070 0.817240 0.057 Uiso 1 1 calc R . . . .
H14E H 0.481748 0.898749 0.848372 0.057 Uiso 1 1 calc R . . . .
C143 C 0.5799(3) 0.96333(15) 0.85435(17) 0.0525(8) Uani 1 1 d . . . . .
C144 C 0.5829(3) 1.02140(15) 0.84858(18) 0.0590(9) Uani 1 1 d . . . . .
H144 H 0.532349 1.039811 0.823780 0.071 Uiso 1 1 calc R . . . .
C145 C 0.6598(3) 1.05204(18) 0.8791(2) 0.0721(11) Uani 1 1 d . . . . .
H145 H 0.659886 1.090766 0.875500 0.087 Uiso 1 1 calc R . . . .
C146 C 0.7357(3) 1.0253(2) 0.9145(2) 0.0808(13) Uani 1 1 d . . . . .
H146 H 0.788187 1.045863 0.934215 0.097 Uiso 1 1 calc R . . . .
C147 C 0.7345(3) 0.9688(2) 0.9209(2) 0.0776(12) Uani 1 1 d . . . . .
H147 H 0.786252 0.950972 0.945265 0.093 Uiso 1 1 calc R . . . .
C148 C 0.6562(3) 0.93685(18) 0.89126(19) 0.0643(9) Uani 1 1 d . . . . .
H148 H 0.655669 0.898250 0.896455 0.077 Uiso 1 1 calc R . . . .

loop_
_atom_site_aniso_label
_atom_site_aniso_U_11
_atom_site_aniso_U_22
_atom_site_aniso_U_33
_atom_site_aniso_U_23
_atom_site_aniso_U_13
_atom_site_aniso_U_12
F1 0.0547(11) 0.0854(15) 0.0751(15) 0.0002(12) 0.0177(11) -0.0011(10)
F2 0.0735(14) 0.0566(12) 0.120(2) -0.0200(13) 0.0103(14) -0.0202(11)
F3 0.0523(11) 0.0912(16) 0.0780(15) 0.0131(13) -0.0052(10) -0.0006(11)
O1 0.0763(15) 0.0271(10) 0.0582(14) -0.0005(9) 0.0064(11) -0.0027(9)
O2 0.0732(15) 0.0369(11) 0.0505(13) 0.0030(9) -0.0013(11) 0.0017(10)
N1 0.0659(16) 0.0292(11) 0.0438(14) 0.0002(10) 0.0070(12) 0.0019(11)
N2 0.0636(17) 0.0414(13) 0.0424(15) 0.0001(11) -0.0051(12) 0.0013(12)
N3 0.0646(17) 0.0489(15) 0.0496(17) -0.0052(12) -0.0020(13) 0.0039(13)
C1 0.0470(16) 0.0335(13) 0.0470(17) -0.0009(12) 0.0058(13) 0.0024(12)
C2 0.063(2) 0.0388(15) 0.0500(19) 0.0037(13) 0.0092(15) 0.0109(14)
C3 0.0491(16) 0.0272(13) 0.0498(17) 0.0000(12) 0.0002(13) 0.0004(11)
C4 0.082(2) 0.0448(17) 0.049(2) 0.0025(14) 0.0072(17) 0.0138(16)
C5 0.068(2) 0.0401(15) 0.0465(18) -0.0004(13) 0.0061(16) 0.0044(14)
C6 0.066(2) 0.061(2) 0.071(2) 0.0062(18) 0.0124(19) -0.0021(18)
C7 0.061(2) 0.072(2) 0.081(3) 0.008(2) 0.000(2) 0.0059(19)
C8 0.078(3) 0.065(2) 0.075(3) 0.019(2) -0.003(2) 0.015(2)
C9 0.073(3) 0.056(2) 0.107(3) 0.032(2) 0.011(2) 0.0024(19)
C10 0.062(2) 0.0512(19) 0.091(3) 0.0158(19) 0.000(2) 0.0008(16)
C11 0.0575(19) 0.0477(18) 0.064(2) 0.0003(16) 0.0083(17) -0.0031(15)
C12 0.0503(17) 0.0377(14) 0.0431(17) 0.0008(12) 0.0011(13) 0.0024(12)
C13 0.0498(17) 0.0427(16) 0.0448(17) 0.0018(13) -0.0004(13) -0.0008(13)
C14 0.0581(19) 0.0434(16) 0.049(2) -0.0049(14) -0.0013(15) 0.0043(14)
C15 0.0558(19) 0.0571(19) 0.0460(19) 0.0049(15) -0.0052(15) -0.0106(15)
C16 0.067(2) 0.080(3) 0.055(2) 0.0064(19) 0.0063(18) -0.0129(19)
C17 0.086(3) 0.113(4) 0.052(2) 0.016(2) 0.008(2) -0.017(3)
C18 0.095(3) 0.089(3) 0.061(3) 0.030(2) -0.009(2) -0.025(3)
C19 0.090(3) 0.061(2) 0.077(3) 0.018(2) -0.019(2) -0.009(2)
C20 0.077(2) 0.0491(18) 0.057(2) 0.0086(16) -0.0105(18) -0.0025(17)
C21 0.092(3) 0.0440(18) 0.062(2) -0.0079(16) 0.000(2) 0.0156(18)
C22 0.0480(17) 0.0530(17) 0.0450(18) 0.0049(14) -0.0024(14) 0.0025(14)
C23 0.0514(19) 0.074(2) 0.0451(18) 0.0132(16) -0.0002(15) 0.0006(16)
C24 0.068(2) 0.109(4) 0.062(3) 0.003(2) 0.011(2) 0.013(2)
C25 0.074(3) 0.186(7) 0.068(3) 0.001(4) 0.022(2) 0.020(4)
C26 0.085(4) 0.212(8) 0.060(3) 0.043(4) 0.015(3) -0.015(5)
C27 0.091(4) 0.137(5) 0.082(4) 0.052(4) 0.002(3) -0.027(4)
C28 0.066(2) 0.087(3) 0.066(2) 0.024(2) 0.0041(19) -0.013(2)
F31 0.0796(14) 0.0532(11) 0.0793(15) 0.0192(10) 0.0091(11) -0.0083(10)
F32 0.0657(12) 0.0694(13) 0.0643(13) 0.0119(10) 0.0178(10) 0.0137(10)
F33 0.0895(16) 0.0847(15) 0.0505(12) 0.0118(11) -0.0030(11) 0.0079(12)
O31 0.0600(14) 0.0263(10) 0.0917(19) 0.0073(11) -0.0026(13) -0.0014(9)
O32 0.0528(12) 0.0340(10) 0.0572(13) -0.0041(9) -0.0032(10) 0.0013(9)
N31 0.0444(13) 0.0298(11) 0.0605(16) -0.0016(11) -0.0051(12) -0.0005(10)
N32 0.0391(13) 0.0415(13) 0.0621(17) 0.0026(12) -0.0004(12) 0.0007(10)
N33 0.0480(15) 0.0449(14) 0.0661(18) 0.0006(13) -0.0018(13) -0.0082(12)
C31 0.0466(16) 0.0303(13) 0.0471(17) 0.0016(12) -0.0058(13) 0.0049(11)
C32 0.0519(17) 0.0326(14) 0.0549(19) -0.0026(13) -0.0079(14) 0.0059(12)
C33 0.0484(16) 0.0271(13) 0.0480(17) 0.0017(12) 0.0035(13) 0.0016(11)
C34 0.0469(17) 0.0473(17) 0.075(2) -0.0144(16) -0.0050(16) 0.0001(14)
C35 0.0419(16) 0.0428(15) 0.0495(18) 0.0005(13) -0.0026(13) -0.0012(12)
C36 0.065(2) 0.064(2) 0.067(2) 0.0165(18) -0.0047(19) -0.0069(18)
C37 0.067(3) 0.110(4) 0.064(3) 0.007(2) 0.018(2) -0.010(2)
C38 0.059(2) 0.098(3) 0.073(3) -0.018(2) 0.007(2) 0.009(2)
C39 0.067(2) 0.056(2) 0.083(3) -0.0112(19) -0.008(2) 0.0115(18)
C40 0.0553(19) 0.0479(18) 0.065(2) 0.0018(15) -0.0011(16) -0.0014(15)
C41 0.066(2) 0.0487(18) 0.0495(19) 0.0091(14) -0.0001(16) 0.0074(16)
C42 0.0419(15) 0.0319(13) 0.0458(17) -0.0014(12) -0.0013(13) -0.0007(11)
C43 0.0383(15) 0.0363(14) 0.0463(17) 0.0016(12) 0.0007(12) -0.0008(12)
C44 0.0531(18) 0.0345(15) 0.060(2) -0.0009(13) -0.0029(15) -0.0046(13)
C45 0.0443(17) 0.0585(19) 0.059(2) 0.0155(16) 0.0082(15) 0.0079(14)
C46 0.0468(19) 0.081(3) 0.069(2) 0.019(2) -0.0007(17) 0.0003(17)
C47 0.047(2) 0.103(4) 0.098(3) 0.042(3) 0.001(2) 0.004(2)
C48 0.060(3) 0.102(4) 0.103(4) 0.036(3) 0.025(3) 0.027(2)
C49 0.083(3) 0.082(3) 0.103(4) 0.006(3) 0.020(3) 0.032(2)
C50 0.063(2) 0.069(2) 0.087(3) -0.002(2) 0.002(2) 0.0214(19)
C51 0.080(3) 0.0366(16) 0.090(3) -0.0071(18) -0.010(2) -0.0082(16)
C52 0.0452(17) 0.0486(17) 0.0514(19) -0.0036(14) 0.0027(14) 0.0013(13)
C53 0.0510(17) 0.0443(16) 0.0480(18) -0.0047(13) 0.0053(14) -0.0043(13)
C54 0.095(3) 0.0388(16) 0.060(2) -0.0083(15) -0.014(2) 0.0062(17)
C55 0.102(3) 0.0488(19) 0.063(2) -0.0125(17) -0.022(2) -0.0003(19)
C56 0.095(3) 0.0520(19) 0.052(2) 0.0004(16) -0.011(2) 0.0010(19)
C57 0.128(4) 0.0392(17) 0.052(2) 0.0046(15) -0.008(2) -0.011(2)
C58 0.095(3) 0.0457(18) 0.0469(19) 0.0014(14) -0.0073(18) -0.0226(18)
F61 0.0799(14) 0.0784(14) 0.0458(11) 0.0041(10) -0.0035(10) 0.0159(11)
F62 0.0579(12) 0.0950(16) 0.0656(13) -0.0020(12) -0.0018(10) 0.0188(11)
F63 0.1001(17) 0.0437(11) 0.0975(18) 0.0027(11) -0.0122(14) 0.0130(11)
O61 0.0665(14) 0.0276(10) 0.0585(14) 0.0010(9) 0.0041(11) -0.0003(9)
O62 0.0643(13) 0.0403(11) 0.0472(12) -0.0059(9) 0.0076(10) -0.0100(10)
N61 0.0578(16) 0.0283(12) 0.0612(17) -0.0032(11) 0.0140(13) 0.0010(11)
N62 0.0579(15) 0.0420(13) 0.0341(13) -0.0027(10) 0.0059(11) -0.0096(11)
N63 0.0638(17) 0.0459(14) 0.0479(16) -0.0035(12) 0.0069(13) -0.0098(12)
C61 0.0520(17) 0.0375(14) 0.0418(16) -0.0029(12) 0.0049(14) -0.0035(12)
C62 0.0533(18) 0.0477(16) 0.0455(17) -0.0107(14) 0.0045(14) -0.0029(14)
C63 0.0537(17) 0.0267(13) 0.0416(16) -0.0034(11) -0.0013(13) -0.0003(12)
C64 0.0527(18) 0.0490(17) 0.067(2) -0.0084(16) 0.0110(16) 0.0028(14)
C65 0.0523(18) 0.0417(16) 0.062(2) 0.0002(15) 0.0165(15) 0.0002(13)
C66 0.114(4) 0.060(2) 0.066(3) 0.007(2) 0.015(2) 0.013(2)
C67 0.136(5) 0.089(3) 0.066(3) 0.014(3) 0.010(3) 0.009(3)
C68 0.103(3) 0.100(4) 0.052(2) -0.008(2) 0.017(2) -0.016(3)
C69 0.072(2) 0.057(2) 0.090(3) -0.018(2) 0.021(2) -0.0130(18)
C70 0.058(2) 0.0498(18) 0.066(2) 0.0025(16) 0.0085(17) 0.0000(15)
C71 0.062(2) 0.0512(18) 0.0484(19) -0.0019(15) -0.0007(16) 0.0057(15)
C72 0.0512(17) 0.0413(15) 0.0364(15) -0.0020(12) 0.0033(13) -0.0030(13)
C73 0.0504(16) 0.0385(15) 0.0376(16) -0.0012(12) 0.0019(13) -0.0009(13)
C74 0.0591(19) 0.0432(16) 0.0460(19) -0.0029(14) 0.0044(15) -0.0090(14)
C75 0.0541(18) 0.0617(19) 0.0378(17) -0.0040(14) 0.0061(14) -0.0108(15)
C76 0.066(2) 0.078(2) 0.046(2) 0.0038(17) 0.0032(17) -0.0123(19)
C77 0.086(3) 0.118(4) 0.042(2) 0.006(2) 0.003(2) -0.032(3)
C78 0.095(3) 0.131(4) 0.043(2) -0.021(3) 0.015(2) -0.045(3)
C79 0.085(3) 0.088(3) 0.064(3) -0.036(2) 0.023(2) -0.032(2)
C80 0.068(2) 0.062(2) 0.0465(19) -0.0160(16) 0.0120(16) -0.0155(17)
C81 0.087(3) 0.054(2) 0.064(2) -0.0139(17) 0.013(2) -0.0236(19)
C82 0.0585(19) 0.064(2) 0.0387(17) -0.0033(15) 0.0045(15) 0.0103(16)
C83 0.067(2) 0.077(2) 0.046(2) 0.0034(18) 0.0021(16) 0.0208(19)
C84 0.060(2) 0.092(3) 0.081(3) 0.009(2) 0.008(2) 0.010(2)
C85 0.075(3) 0.130(5) 0.102(4) 0.022(4) 0.026(3) 0.022(3)
C86 0.090(4) 0.141(5) 0.079(3) 0.009(3) 0.018(3) 0.048(4)
C87 0.102(4) 0.108(4) 0.077(3) -0.018(3) 0.002(3) 0.045(3)
C88 0.087(3) 0.084(3) 0.067(3) -0.008(2) -0.003(2) 0.031(2)
F91 0.1052(18) 0.1003(17) 0.0457(12) -0.0068(12) 0.0131(11) -0.0142(14)
F92 0.0852(14) 0.0433(10) 0.0868(15) -0.0090(10) 0.0144(12) -0.0021(10)
F93 0.0694(13) 0.0534(10) 0.0632(12) -0.0054(9) 0.0084(10) -0.0128(9)
O91 0.0755(15) 0.0267(10) 0.0738(16) -0.0083(10) -0.0140(13) 0.0000(10)
O92 0.0688(14) 0.0323(10) 0.0463(12) 0.0044(9) -0.0099(10) -0.0087(9)
N91 0.0684(17) 0.0253(11) 0.0507(15) -0.0014(10) -0.0177(13) 0.0047(11)
N92 0.0511(14) 0.0307(11) 0.0420(13) 0.0038(10) -0.0089(11) -0.0055(10)
N93 0.0555(15) 0.0300(11) 0.0458(14) 0.0050(10) -0.0023(12) -0.0054(10)
C91 0.064(2) 0.0337(14) 0.0387(16) 0.0021(12) -0.0076(14) -0.0117(13)
C92 0.072(2) 0.0362(15) 0.0412(17) 0.0010(12) -0.0099(15) -0.0168(14)
C93 0.0552(18) 0.0258(13) 0.0506(18) -0.0043(12) -0.0033(14) -0.0037(12)
C94 0.087(3) 0.0344(15) 0.065(2) 0.0042(15) -0.0276(19) 0.0009(16)
C95 0.070(2) 0.0368(15) 0.0469(18) 0.0040(13) -0.0199(16) 0.0006(14)
C96 0.074(2) 0.0502(19) 0.060(2) -0.0043(16) 0.0027(18) -0.0085(17)
C97 0.092(3) 0.0523(19) 0.055(2) -0.0120(16) 0.005(2) -0.0092(19)
C98 0.076(3) 0.0498(19) 0.063(2) -0.0047(17) -0.014(2) -0.0129(17)
C99 0.060(2) 0.060(2) 0.069(2) 0.0077(18) -0.0078(18) 0.0030(17)
C100 0.074(2) 0.0447(17) 0.056(2) -0.0015(15) -0.0113(18) 0.0178(17)
C101 0.079(2) 0.0459(17) 0.049(2) -0.0064(15) 0.0045(17) -0.0138(16)
C102 0.0531(17) 0.0312(13) 0.0400(16) 0.0027(12) -0.0053(13) -0.0023(12)
C103 0.0529(17) 0.0320(14) 0.0391(16) 0.0023(12) -0.0033(13) 0.0000(12)
C104 0.0532(17) 0.0337(14) 0.0420(17) 0.0021(12) -0.0013(14) -0.0068(12)
C105 0.0514(17) 0.0420(15) 0.0382(16) 0.0002(12) -0.0010(13) -0.0080(13)
C106 0.072(2) 0.0429(16) 0.054(2) 0.0033(14) -0.0154(17) -0.0115(15)
C107 0.086(3) 0.0510(19) 0.063(2) 0.0031(17) -0.016(2) -0.0234(18)
C108 0.066(2) 0.072(2) 0.051(2) 0.0001(18) -0.0076(17) -0.0214(19)
C109 0.0533(19) 0.071(2) 0.059(2) -0.0020(18) -0.0062(16) 0.0002(17)
C110 0.0545(19) 0.0488(17) 0.055(2) -0.0016(15) -0.0053(16) -0.0016(15)
C111 0.072(2) 0.0351(15) 0.059(2) 0.0086(14) -0.0032(17) -0.0093(14)
C112 0.0552(18) 0.0433(15) 0.0528(19) -0.0002(14) -0.0094(15) 0.0000(14)
C113 0.0486(17) 0.0459(16) 0.0520(19) 0.0004(14) -0.0023(14) 0.0026(13)
C114 0.072(2) 0.0458(17) 0.053(2) -0.0024(15) 0.0052(17) -0.0001(16)
C115 0.078(3) 0.056(2) 0.061(2) -0.0103(17) 0.0004(19) -0.0055(18)
C116 0.070(2) 0.073(2) 0.051(2) -0.0012(18) 0.0015(18) 0.0080(19)
C117 0.072(2) 0.071(2) 0.063(2) 0.0043(19) 0.0134(19) -0.0045(19)
C118 0.062(2) 0.0512(18) 0.064(2) 0.0010(16) 0.0040(17) -0.0091(16)
F121 0.0913(16) 0.0885(16) 0.0537(12) -0.0072(11) 0.0169(11) -0.0241(13)
F122 0.1028(18) 0.0619(13) 0.0810(16) -0.0217(11) 0.0114(13) 0.0016(12)
F123 0.0887(17) 0.0968(17) 0.0689(15) -0.0096(13) -0.0099(13) -0.0280(14)
O121 0.0722(15) 0.0262(10) 0.0740(16) -0.0020(10) 0.0097(12) -0.0025(9)
O122 0.0489(12) 0.0399(11) 0.0664(14) 0.0136(10) 0.0027(11) 0.0014(9)
N121 0.0514(14) 0.0290(12) 0.0712(19) 0.0040(12) 0.0130(13) 0.0004(11)
N122 0.0433(13) 0.0371(12) 0.0504(15) 0.0088(10) 0.0076(11) 0.0024(10)
N123 0.0541(15) 0.0385(13) 0.0612(17) 0.0109(12) 0.0110(13) 0.0074(11)
C121 0.0479(16) 0.0359(14) 0.0520(18) 0.0058(13) 0.0015(14) -0.0039(12)
C122 0.0490(16) 0.0315(13) 0.0568(19) 0.0066(13) 0.0012(14) -0.0030(12)
C123 0.0550(17) 0.0259(13) 0.0442(17) -0.0003(11) 0.0016(13) -0.0020(12)
C124 0.057(2) 0.056(2) 0.097(3) 0.022(2) 0.023(2) 0.0106(16)
C125 0.057(2) 0.0533(19) 0.074(3) -0.0041(17) 0.0134(18) -0.0009(16)
C126 0.066(2) 0.092(3) 0.087(3) -0.010(2) 0.012(2) 0.014(2)
C127 0.089(4) 0.191(7) 0.082(4) 0.003(4) 0.020(3) 0.047(4)
C128 0.098(5) 0.286(11) 0.108(5) 0.075(6) 0.044(4) 0.038(6)
C129 0.074(4) 0.206(8) 0.144(6) 0.057(6) 0.032(4) -0.004(4)
C130 0.062(3) 0.121(4) 0.108(4) 0.025(3) 0.014(3) -0.012(3)
C131 0.069(2) 0.057(2) 0.061(2) -0.0066(17) -0.0027(19) -0.0118(17)
C132 0.0423(15) 0.0337(13) 0.0520(18) 0.0070(12) 0.0029(13) 0.0000(12)
C133 0.0441(16) 0.0359(14) 0.0428(16) 0.0061(12) 0.0030(13) -0.0031(12)
C134 0.0504(17) 0.0374(15) 0.0551(19) 0.0050(13) 0.0072(15) 0.0030(13)
C135 0.0461(16) 0.0431(15) 0.0447(17) -0.0028(13) 0.0079(13) -0.0066(13)
C136 0.0557(19) 0.0415(17) 0.083(3) 0.0073(17) 0.0134(18) -0.0018(14)
C137 0.072(2) 0.0451(18) 0.088(3) 0.0088(18) 0.023(2) -0.0073(17)
C138 0.061(2) 0.061(2) 0.068(2) -0.0037(18) 0.0171(18) -0.0195(17)
C139 0.0451(18) 0.080(3) 0.055(2) -0.0004(18) 0.0072(16) -0.0134(17)
C140 0.0517(19) 0.062(2) 0.0469(18) 0.0070(15) 0.0021(15) -0.0048(15)
C141 0.064(2) 0.0392(16) 0.085(3) 0.0170(17) 0.0146(19) 0.0095(15)
C142 0.0489(17) 0.0466(16) 0.0488(18) 0.0015(14) 0.0076(14) -0.0029(13)
C143 0.0525(18) 0.060(2) 0.0454(18) -0.0019(15) 0.0046(15) -0.0012(15)
C144 0.070(2) 0.0558(19) 0.051(2) -0.0042(16) 0.0015(17) -0.0061(17)
C145 0.080(3) 0.069(2) 0.067(3) -0.017(2) 0.001(2) -0.012(2)
C146 0.069(3) 0.094(3) 0.079(3) -0.031(3) 0.002(2) -0.009(2)
C147 0.066(2) 0.103(4) 0.061(2) -0.017(2) -0.013(2) 0.008(2)
C148 0.069(2) 0.071(2) 0.053(2) -0.0008(18) 0.0029(18) 0.0034(19)

_geom_special_details            
;
 All esds (except the esd in the dihedral angle between two l.s. planes)
 are estimated using the full covariance matrix.  The cell esds are taken
 into account individually in the estimation of esds in distances, angles
 and torsion angles; correlations between esds in cell parameters are only
 used when they are defined by crystal symmetry.  An approximate (isotropic)
 treatment of cell esds is used for estimating esds involving l.s. planes.
;
loop_
_geom_bond_atom_site_label_1
_geom_bond_atom_site_label_2
_geom_bond_distance
_geom_bond_site_symmetry_2
_geom_bond_publ_flag
F1 C11 1.336(4) . ?
F2 C11 1.338(4) . ?
F3 C11 1.341(4) . ?
O1 C3 1.231(3) . ?
O2 C13 1.218(4) . ?
N1 H1 0.968(14) . ?
N1 C3 1.338(4) . ?
N1 C4 1.464(4) . ?
N2 N3 1.411(4) . ?
N2 C13 1.360(4) . ?
N2 C15 1.434(4) . ?
N3 C14 1.290(4) . ?
C1 H1A 0.9800 . ?
C1 C2 1.537(4) . ?
C1 C11 1.503(5) . ?
C1 C12 1.540(4) . ?
C2 H2A 0.9700 . ?
C2 H2B 0.9700 . ?
C2 C3 1.512(5) . ?
C4 H4A 0.9700 . ?
C4 H4B 0.9700 . ?
C4 C5 1.506(5) . ?
C5 C6 1.378(6) . ?
C5 C10 1.382(5) . ?
C6 H6 0.9300 . ?
C6 C7 1.380(6) . ?
C7 H7 0.9300 . ?
C7 C8 1.373(6) . ?
C8 H8 0.9300 . ?
C8 C9 1.375(6) . ?
C9 H9 0.9300 . ?
C9 C10 1.365(6) . ?
C10 H10 0.9300 . ?
C12 C13 1.525(4) . ?
C12 C14 1.499(4) . ?
C12 C22 1.576(4) . ?
C14 C21 1.497(5) . ?
C15 C16 1.391(6) . ?
C15 C20 1.388(5) . ?
C16 H16 0.9300 . ?
C16 C17 1.392(6) . ?
C17 H17 0.9300 . ?
C17 C18 1.392(7) . ?
C18 H18 0.9300 . ?
C18 C19 1.385(7) . ?
C19 H19 0.9300 . ?
C19 C20 1.389(5) . ?
C20 H20 0.9300 . ?
C21 H21A 0.9600 . ?
C21 H21B 0.9600 . ?
C21 H21C 0.9600 . ?
C22 H22A 0.9700 . ?
C22 H22B 0.9700 . ?
C22 C23 1.518(5) . ?
C23 C24 1.388(6) . ?
C23 C28 1.382(6) . ?
C24 H24 0.9300 . ?
C24 C25 1.407(8) . ?
C25 H25 0.9300 . ?
C25 C26 1.362(10) . ?
C26 H26 0.9300 . ?
C26 C27 1.365(10) . ?
C27 H27 0.9300 . ?
C27 C28 1.373(7) . ?
C28 H28 0.9300 . ?
F31 C41 1.342(4) . ?
F32 C41 1.339(4) . ?
F33 C41 1.358(4) . ?
O31 C33 1.229(3) . ?
O32 C43 1.214(3) . ?
N31 H31 0.963(14) . ?
N31 C33 1.321(4) . ?
N31 C34 1.466(4) . ?
N32 N33 1.415(4) . ?
N32 C43 1.365(4) . ?
N32 C45 1.418(4) . ?
N33 C44 1.287(4) . ?
C31 H31A 0.9800 . ?
C31 C32 1.540(4) . ?
C31 C41 1.499(5) . ?
C31 C42 1.554(4) . ?
C32 H32A 0.9700 . ?
C32 H32B 0.9700 . ?
C32 C33 1.522(4) . ?
C34 H34A 0.9700 . ?
C34 H34B 0.9700 . ?
C34 C35 1.500(5) . ?
C35 C36 1.380(5) . ?
C35 C40 1.385(4) . ?
C36 H36 0.9300 . ?
C36 C37 1.381(6) . ?
C37 H37 0.9300 . ?
C37 C38 1.350(7) . ?
C38 H38 0.9300 . ?
C38 C39 1.359(6) . ?
C39 H39 0.9300 . ?
C39 C40 1.399(6) . ?
C40 H40 0.9300 . ?
C42 C43 1.522(4) . ?
C42 C44 1.516(4) . ?
C42 C52 1.566(5) . ?
C44 C51 1.484(4) . ?
C45 C46 1.404(5) . ?
C45 C50 1.381(6) . ?
C46 H46 0.9300 . ?
C46 C47 1.401(6) . ?
C47 H47 0.9300 . ?
C47 C48 1.364(8) . ?
C48 H48 0.9300 . ?
C48 C49 1.380(8) . ?
C49 H49 0.9300 . ?
C49 C50 1.391(6) . ?
C50 H50 0.9300 . ?
C51 H51A 0.9600 . ?
C51 H51B 0.9600 . ?
C51 H51C 0.9600 . ?
C52 H52A 0.9700 . ?
C52 H52B 0.9700 . ?
C52 C53 1.506(5) . ?
C53 C54 1.384(5) . ?
C53 C58 1.387(5) . ?
C54 H54 0.9300 . ?
C54 C55 1.374(5) . ?
C55 H55 0.9300 . ?
C55 C56 1.372(5) . ?
C56 H56 0.9300 . ?
C56 C57 1.360(5) . ?
C57 H57 0.9300 . ?
C57 C58 1.376(5) . ?
C58 H58 0.9300 . ?
F61 C71 1.328(4) . ?
F62 C71 1.341(4) . ?
F63 C71 1.331(4) . ?
O61 C63 1.245(3) . ?
O62 C73 1.221(4) . ?
N61 H61 0.969(14) . ?
N61 C63 1.323(4) . ?
N61 C64 1.455(4) . ?
N62 N63 1.415(4) . ?
N62 C73 1.363(4) . ?
N62 C75 1.415(4) . ?
N63 C74 1.277(4) . ?
C61 H61A 0.9800 . ?
C61 C62 1.535(4) . ?
C61 C71 1.513(5) . ?
C61 C72 1.556(4) . ?
C62 H62A 0.9700 . ?
C62 H62B 0.9700 . ?
C62 C63 1.504(5) . ?
C64 H64A 0.9700 . ?
C64 H64B 0.9700 . ?
C64 C65 1.514(5) . ?
C65 C66 1.367(6) . ?
C65 C70 1.383(5) . ?
C66 H66 0.9300 . ?
C66 C67 1.366(7) . ?
C67 H67 0.9300 . ?
C67 C68 1.363(7) . ?
C68 H68 0.9300 . ?
C68 C69 1.371(7) . ?
C69 H69 0.9300 . ?
C69 C70 1.392(6) . ?
C70 H70 0.9300 . ?
C72 C73 1.526(4) . ?
C72 C74 1.507(4) . ?
C72 C82 1.556(4) . ?
C74 C81 1.503(4) . ?
C75 C76 1.390(5) . ?
C75 C80 1.390(5) . ?
C76 H76 0.9300 . ?
C76 C77 1.384(6) . ?
C77 H77 0.9300 . ?
C77 C78 1.381(8) . ?
C78 H78 0.9300 . ?
C78 C79 1.378(7) . ?
C79 H79 0.9300 . ?
C79 C80 1.395(5) . ?
C80 H80 0.9300 . ?
C81 H81A 0.9600 . ?
C81 H81B 0.9600 . ?
C81 H81C 0.9600 . ?
C82 H82A 0.9700 . ?
C82 H82B 0.9700 . ?
C82 C83 1.514(5) . ?
C83 C84 1.378(6) . ?
C83 C88 1.400(6) . ?
C84 H84 0.9300 . ?
C84 C85 1.392(7) . ?
C85 H85 0.9300 . ?
C85 C86 1.358(9) . ?
C86 H86 0.9300 . ?
C86 C87 1.364(9) . ?
C87 H87 0.9300 . ?
C87 C88 1.402(7) . ?
C88 H88 0.9300 . ?
F91 C101 1.336(4) . ?
F92 C101 1.341(4) . ?
F93 C101 1.344(4) . ?
O91 C93 1.238(3) . ?
O92 C103 1.221(3) . ?
N91 H91 0.972(14) . ?
N91 C93 1.321(4) . ?
N91 C94 1.463(4) . ?
N92 N93 1.420(3) . ?
N92 C103 1.356(4) . ?
N92 C105 1.418(4) . ?
N93 C104 1.290(4) . ?
C91 H91A 0.9800 . ?
C91 C92 1.538(4) . ?
C91 C101 1.512(5) . ?
C91 C102 1.541(4) . ?
C92 H92A 0.9700 . ?
C92 H92B 0.9700 . ?
C92 C93 1.507(4) . ?
C94 H94A 0.9700 . ?
C94 H94B 0.9700 . ?
C94 C95 1.489(5) . ?
C95 C96 1.388(5) . ?
C95 C100 1.393(6) . ?
C96 H96 0.9300 . ?
C96 C97 1.385(5) . ?
C97 H97 0.9300 . ?
C97 C98 1.377(6) . ?
C98 H98 0.9300 . ?
C98 C99 1.373(6) . ?
C99 H99 0.9300 . ?
C99 C100 1.375(5) . ?
C100 H100 0.9300 . ?
C102 C103 1.529(4) . ?
C102 C104 1.506(4) . ?
C102 C112 1.559(5) . ?
C104 C111 1.481(4) . ?
C105 C106 1.395(4) . ?
C105 C110 1.378(5) . ?
C106 H106 0.9300 . ?
C106 C107 1.381(5) . ?
C107 H107 0.9300 . ?
C107 C108 1.373(6) . ?
C108 H108 0.9300 . ?
C108 C109 1.386(5) . ?
C109 H109 0.9300 . ?
C109 C110 1.384(5) . ?
C110 H110 0.9300 . ?
C111 H11A 0.9600 . ?
C111 H11B 0.9600 . ?
C111 H11C 0.9600 . ?
C112 H11D 0.9700 . ?
C112 H11E 0.9700 . ?
C112 C113 1.510(5) . ?
C113 C114 1.390(5) . ?
C113 C118 1.393(5) . ?
C114 H114 0.9300 . ?
C114 C115 1.387(5) . ?
C115 H115 0.9300 . ?
C115 C116 1.377(6) . ?
C116 H116 0.9300 . ?
C116 C117 1.378(6) . ?
C117 H117 0.9300 . ?
C117 C118 1.390(6) . ?
C118 H118 0.9300 . ?
F121 C131 1.338(4) . ?
F122 C131 1.343(5) . ?
F123 C131 1.346(4) . ?
O121 C123 1.227(3) . ?
O122 C133 1.217(4) . ?
N121 H121 0.976(14) . ?
N121 C123 1.336(4) . ?
N121 C124 1.458(5) . ?
N122 N123 1.410(3) . ?
N122 C133 1.366(4) . ?
N122 C135 1.417(4) . ?
N123 C134 1.283(4) . ?
C121 H12A 0.9800 . ?
C121 C122 1.535(4) . ?
C121 C131 1.493(5) . ?
C121 C132 1.551(4) . ?
C122 H12B 0.9700 . ?
C122 H12C 0.9700 . ?
C122 C123 1.519(4) . ?
C124 H12D 0.9700 . ?
C124 H12E 0.9700 . ?
C124 C125 1.502(6) . ?
C125 C126 1.367(6) . ?
C125 C130 1.388(6) . ?
C126 H126 0.9300 . ?
C126 C127 1.359(8) . ?
C127 H127 0.9300 . ?
C127 C128 1.354(10) . ?
C128 H128 0.9300 . ?
C128 C129 1.381(10) . ?
C129 H129 0.9300 . ?
C129 C130 1.381(9) . ?
C130 H130 0.9300 . ?
C132 C133 1.525(4) . ?
C132 C134 1.503(4) . ?
C132 C142 1.566(5) . ?
C134 C141 1.490(4) . ?
C135 C136 1.380(5) . ?
C135 C140 1.393(5) . ?
C136 H136 0.9300 . ?
C136 C137 1.386(5) . ?
C137 H137 0.9300 . ?
C137 C138 1.374(6) . ?
C138 H138 0.9300 . ?
C138 C139 1.373(6) . ?
C139 H139 0.9300 . ?
C139 C140 1.375(5) . ?
C140 H140 0.9300 . ?
C141 H14A 0.9600 . ?
C141 H14B 0.9600 . ?
C141 H14C 0.9600 . ?
C142 H14D 0.9700 . ?
C142 H14E 0.9700 . ?
C142 C143 1.507(5) . ?
C143 C144 1.396(5) . ?
C143 C148 1.383(5) . ?
C144 H144 0.9300 . ?
C144 C145 1.382(6) . ?
C145 H145 0.9300 . ?
C145 C146 1.369(7) . ?
C146 H146 0.9300 . ?
C146 C147 1.360(7) . ?
C147 H147 0.9300 . ?
C147 C148 1.408(6) . ?
C148 H148 0.9300 . ?

loop_
_geom_angle_atom_site_label_1
_geom_angle_atom_site_label_2
_geom_angle_atom_site_label_3
_geom_angle
_geom_angle_site_symmetry_1
_geom_angle_site_symmetry_3
_geom_angle_publ_flag
C3 N1 H1 118(2) . . ?
C3 N1 C4 122.4(2) . . ?
C4 N1 H1 119(2) . . ?
N3 N2 C15 118.7(3) . . ?
C13 N2 N3 112.5(2) . . ?
C13 N2 C15 128.8(3) . . ?
C14 N3 N2 108.0(3) . . ?
C2 C1 H1A 105.5 . . ?
C2 C1 C12 117.4(2) . . ?
C11 C1 H1A 105.5 . . ?
C11 C1 C2 109.2(3) . . ?
C11 C1 C12 112.8(3) . . ?
C12 C1 H1A 105.5 . . ?
C1 C2 H2A 108.9 . . ?
C1 C2 H2B 108.9 . . ?
H2A C2 H2B 107.7 . . ?
C3 C2 C1 113.4(2) . . ?
C3 C2 H2A 108.9 . . ?
C3 C2 H2B 108.9 . . ?
O1 C3 N1 122.1(3) . . ?
O1 C3 C2 121.6(3) . . ?
N1 C3 C2 116.1(2) . . ?
N1 C4 H4A 109.3 . . ?
N1 C4 H4B 109.3 . . ?
N1 C4 C5 111.7(3) . . ?
H4A C4 H4B 107.9 . . ?
C5 C4 H4A 109.3 . . ?
C5 C4 H4B 109.3 . . ?
C6 C5 C4 121.3(3) . . ?
C6 C5 C10 118.0(3) . . ?
C10 C5 C4 120.7(3) . . ?
C5 C6 H6 119.5 . . ?
C5 C6 C7 121.1(4) . . ?
C7 C6 H6 119.5 . . ?
C6 C7 H7 119.9 . . ?
C8 C7 C6 120.2(4) . . ?
C8 C7 H7 119.9 . . ?
C7 C8 H8 120.6 . . ?
C7 C8 C9 118.9(4) . . ?
C9 C8 H8 120.6 . . ?
C8 C9 H9 119.6 . . ?
C10 C9 C8 120.9(4) . . ?
C10 C9 H9 119.6 . . ?
C5 C10 H10 119.5 . . ?
C9 C10 C5 121.0(4) . . ?
C9 C10 H10 119.5 . . ?
F1 C11 F2 105.9(3) . . ?
F1 C11 F3 106.1(3) . . ?
F1 C11 C1 112.3(3) . . ?
F2 C11 F3 105.0(3) . . ?
F2 C11 C1 113.5(3) . . ?
F3 C11 C1 113.4(3) . . ?
C1 C12 C22 110.2(2) . . ?
C13 C12 C1 110.7(2) . . ?
C13 C12 C22 105.7(2) . . ?
C14 C12 C1 119.1(3) . . ?
C14 C12 C13 100.9(2) . . ?
C14 C12 C22 109.1(3) . . ?
O2 C13 N2 128.1(3) . . ?
O2 C13 C12 126.3(3) . . ?
N2 C13 C12 105.5(3) . . ?
N3 C14 C12 112.4(3) . . ?
N3 C14 C21 121.3(3) . . ?
C21 C14 C12 126.3(3) . . ?
C16 C15 N2 118.8(3) . . ?
C20 C15 N2 119.9(3) . . ?
C20 C15 C16 121.3(3) . . ?
C15 C16 H16 120.4 . . ?
C15 C16 C17 119.3(4) . . ?
C17 C16 H16 120.4 . . ?
C16 C17 H17 120.0 . . ?
C18 C17 C16 120.0(5) . . ?
C18 C17 H17 120.0 . . ?
C17 C18 H18 120.1 . . ?
C19 C18 C17 119.7(4) . . ?
C19 C18 H18 120.1 . . ?
C18 C19 H19 119.4 . . ?
C18 C19 C20 121.1(4) . . ?
C20 C19 H19 119.4 . . ?
C15 C20 C19 118.6(4) . . ?
C15 C20 H20 120.7 . . ?
C19 C20 H20 120.7 . . ?
C14 C21 H21A 109.5 . . ?
C14 C21 H21B 109.5 . . ?
C14 C21 H21C 109.5 . . ?
H21A C21 H21B 109.5 . . ?
H21A C21 H21C 109.5 . . ?
H21B C21 H21C 109.5 . . ?
C12 C22 H22A 108.7 . . ?
C12 C22 H22B 108.7 . . ?
H22A C22 H22B 107.6 . . ?
C23 C22 C12 114.1(3) . . ?
C23 C22 H22A 108.7 . . ?
C23 C22 H22B 108.7 . . ?
C24 C23 C22 121.0(4) . . ?
C28 C23 C22 120.2(4) . . ?
C28 C23 C24 118.7(4) . . ?
C23 C24 H24 120.2 . . ?
C23 C24 C25 119.6(5) . . ?
C25 C24 H24 120.2 . . ?
C24 C25 H25 119.9 . . ?
C26 C25 C24 120.3(6) . . ?
C26 C25 H25 119.9 . . ?
C25 C26 H26 120.1 . . ?
C25 C26 C27 119.9(5) . . ?
C27 C26 H26 120.1 . . ?
C26 C27 H27 119.6 . . ?
C26 C27 C28 120.8(6) . . ?
C28 C27 H27 119.6 . . ?
C23 C28 H28 119.7 . . ?
C27 C28 C23 120.7(5) . . ?
C27 C28 H28 119.7 . . ?
C33 N31 H31 118(2) . . ?
C33 N31 C34 123.7(2) . . ?
C34 N31 H31 118(2) . . ?
N33 N32 C45 118.5(3) . . ?
C43 N32 N33 112.5(2) . . ?
C43 N32 C45 129.0(3) . . ?
C44 N33 N32 107.9(2) . . ?
C32 C31 H31A 104.7 . . ?
C32 C31 C42 118.5(3) . . ?
C41 C31 H31A 104.7 . . ?
C41 C31 C32 110.3(2) . . ?
C41 C31 C42 112.5(3) . . ?
C42 C31 H31A 104.7 . . ?
C31 C32 H32A 109.4 . . ?
C31 C32 H32B 109.4 . . ?
H32A C32 H32B 108.0 . . ?
C33 C32 C31 111.3(2) . . ?
C33 C32 H32A 109.4 . . ?
C33 C32 H32B 109.4 . . ?
O31 C33 N31 123.4(3) . . ?
O31 C33 C32 120.5(3) . . ?
N31 C33 C32 116.0(2) . . ?
N31 C34 H34A 109.4 . . ?
N31 C34 H34B 109.4 . . ?
N31 C34 C35 111.4(3) . . ?
H34A C34 H34B 108.0 . . ?
C35 C34 H34A 109.4 . . ?
C35 C34 H34B 109.4 . . ?
C36 C35 C34 121.6(3) . . ?
C36 C35 C40 117.7(3) . . ?
C40 C35 C34 120.7(3) . . ?
C35 C36 H36 119.4 . . ?
C35 C36 C37 121.2(4) . . ?
C37 C36 H36 119.4 . . ?
C36 C37 H37 119.9 . . ?
C38 C37 C36 120.2(4) . . ?
C38 C37 H37 119.9 . . ?
C37 C38 H38 119.6 . . ?
C37 C38 C39 120.8(4) . . ?
C39 C38 H38 119.6 . . ?
C38 C39 H39 120.2 . . ?
C38 C39 C40 119.5(4) . . ?
C40 C39 H39 120.2 . . ?
C35 C40 C39 120.6(4) . . ?
C35 C40 H40 119.7 . . ?
C39 C40 H40 119.7 . . ?
F31 C41 F33 105.4(3) . . ?
F31 C41 C31 114.4(3) . . ?
F32 C41 F31 106.2(3) . . ?
F32 C41 F33 106.3(3) . . ?
F32 C41 C31 113.2(3) . . ?
F33 C41 C31 110.8(3) . . ?
C31 C42 C52 111.6(2) . . ?
C43 C42 C31 108.0(2) . . ?
C43 C42 C52 107.3(2) . . ?
C44 C42 C31 119.2(3) . . ?
C44 C42 C43 100.3(2) . . ?
C44 C42 C52 109.2(3) . . ?
O32 C43 N32 127.5(3) . . ?
O32 C43 C42 126.2(3) . . ?
N32 C43 C42 106.3(2) . . ?
N33 C44 C42 112.9(3) . . ?
N33 C44 C51 120.2(3) . . ?
C51 C44 C42 126.8(3) . . ?
C46 C45 N32 119.0(3) . . ?
C50 C45 N32 120.7(3) . . ?
C50 C45 C46 120.4(3) . . ?
C45 C46 H46 121.0 . . ?
C47 C46 C45 118.1(4) . . ?
C47 C46 H46 121.0 . . ?
C46 C47 H47 119.4 . . ?
C48 C47 C46 121.3(5) . . ?
C48 C47 H47 119.4 . . ?
C47 C48 H48 119.9 . . ?
C47 C48 C49 120.3(4) . . ?
C49 C48 H48 119.9 . . ?
C48 C49 H49 120.0 . . ?
C48 C49 C50 119.9(5) . . ?
C50 C49 H49 120.0 . . ?
C45 C50 C49 120.0(4) . . ?
C45 C50 H50 120.0 . . ?
C49 C50 H50 120.0 . . ?
C44 C51 H51A 109.5 . . ?
C44 C51 H51B 109.5 . . ?
C44 C51 H51C 109.5 . . ?
H51A C51 H51B 109.5 . . ?
H51A C51 H51C 109.5 . . ?
H51B C51 H51C 109.5 . . ?
C42 C52 H52A 109.0 . . ?
C42 C52 H52B 109.0 . . ?
H52A C52 H52B 107.8 . . ?
C53 C52 C42 112.9(3) . . ?
C53 C52 H52A 109.0 . . ?
C53 C52 H52B 109.0 . . ?
C54 C53 C52 123.1(3) . . ?
C54 C53 C58 116.4(3) . . ?
C58 C53 C52 120.4(3) . . ?
C53 C54 H54 119.0 . . ?
C55 C54 C53 122.0(3) . . ?
C55 C54 H54 119.0 . . ?
C54 C55 H55 119.8 . . ?
C56 C55 C54 120.4(3) . . ?
C56 C55 H55 119.8 . . ?
C55 C56 H56 120.7 . . ?
C57 C56 C55 118.6(4) . . ?
C57 C56 H56 120.7 . . ?
C56 C57 H57 119.4 . . ?
C56 C57 C58 121.2(3) . . ?
C58 C57 H57 119.4 . . ?
C53 C58 H58 119.3 . . ?
C57 C58 C53 121.3(3) . . ?
C57 C58 H58 119.3 . . ?
C63 N61 H61 119(2) . . ?
C63 N61 C64 124.4(3) . . ?
C64 N61 H61 117(2) . . ?
N63 N62 C75 118.7(2) . . ?
C73 N62 N63 112.4(2) . . ?
C73 N62 C75 128.5(3) . . ?
C74 N63 N62 107.6(3) . . ?
C62 C61 H61A 106.1 . . ?
C62 C61 C72 114.7(3) . . ?
C71 C61 H61A 106.1 . . ?
C71 C61 C62 110.9(3) . . ?
C71 C61 C72 112.3(3) . . ?
C72 C61 H61A 106.1 . . ?
C61 C62 H62A 109.2 . . ?
C61 C62 H62B 109.2 . . ?
H62A C62 H62B 107.9 . . ?
C63 C62 C61 112.1(3) . . ?
C63 C62 H62A 109.2 . . ?
C63 C62 H62B 109.2 . . ?
O61 C63 N61 123.4(3) . . ?
O61 C63 C62 120.6(3) . . ?
N61 C63 C62 116.0(3) . . ?
N61 C64 H64A 109.5 . . ?
N61 C64 H64B 109.5 . . ?
N61 C64 C65 110.7(3) . . ?
H64A C64 H64B 108.1 . . ?
C65 C64 H64A 109.5 . . ?
C65 C64 H64B 109.5 . . ?
C66 C65 C64 120.2(3) . . ?
C66 C65 C70 118.7(4) . . ?
C70 C65 C64 120.9(3) . . ?
C65 C66 H66 119.6 . . ?
C67 C66 C65 120.9(4) . . ?
C67 C66 H66 119.6 . . ?
C66 C67 H67 119.4 . . ?
C68 C67 C66 121.2(5) . . ?
C68 C67 H67 119.4 . . ?
C67 C68 H68 120.6 . . ?
C67 C68 C69 118.8(4) . . ?
C69 C68 H68 120.6 . . ?
C68 C69 H69 119.8 . . ?
C68 C69 C70 120.4(4) . . ?
C70 C69 H69 119.8 . . ?
C65 C70 C69 119.8(4) . . ?
C65 C70 H70 120.1 . . ?
C69 C70 H70 120.1 . . ?
F61 C71 F62 105.9(3) . . ?
F61 C71 F63 107.6(3) . . ?
F61 C71 C61 113.3(3) . . ?
F62 C71 C61 111.3(3) . . ?
F63 C71 F62 105.8(3) . . ?
F63 C71 C61 112.4(3) . . ?
C61 C72 C82 110.6(2) . . ?
C73 C72 C61 108.8(2) . . ?
C73 C72 C82 107.2(2) . . ?
C74 C72 C61 117.9(3) . . ?
C74 C72 C73 100.0(2) . . ?
C74 C72 C82 111.3(3) . . ?
O62 C73 N62 127.1(3) . . ?
O62 C73 C72 127.0(3) . . ?
N62 C73 C72 105.9(2) . . ?
N63 C74 C72 113.5(3) . . ?
N63 C74 C81 120.5(3) . . ?
C81 C74 C72 125.9(3) . . ?
C76 C75 N62 119.5(3) . . ?
C76 C75 C80 121.1(3) . . ?
C80 C75 N62 119.4(3) . . ?
C75 C76 H76 120.5 . . ?
C77 C76 C75 119.0(4) . . ?
C77 C76 H76 120.5 . . ?
C76 C77 H77 119.7 . . ?
C78 C77 C76 120.5(4) . . ?
C78 C77 H77 119.7 . . ?
C77 C78 H78 119.8 . . ?
C79 C78 C77 120.4(4) . . ?
C79 C78 H78 119.8 . . ?
C78 C79 H79 119.9 . . ?
C78 C79 C80 120.2(4) . . ?
C80 C79 H79 119.9 . . ?
C75 C80 C79 118.8(4) . . ?
C75 C80 H80 120.6 . . ?
C79 C80 H80 120.6 . . ?
C74 C81 H81A 109.5 . . ?
C74 C81 H81B 109.5 . . ?
C74 C81 H81C 109.5 . . ?
H81A C81 H81B 109.5 . . ?
H81A C81 H81C 109.5 . . ?
H81B C81 H81C 109.5 . . ?
C72 C82 H82A 108.9 . . ?
C72 C82 H82B 108.9 . . ?
H82A C82 H82B 107.7 . . ?
C83 C82 C72 113.3(3) . . ?
C83 C82 H82A 108.9 . . ?
C83 C82 H82B 108.9 . . ?
C84 C83 C82 121.2(4) . . ?
C84 C83 C88 118.7(4) . . ?
C88 C83 C82 120.1(4) . . ?
C83 C84 H84 119.3 . . ?
C83 C84 C85 121.4(5) . . ?
C85 C84 H84 119.3 . . ?
C84 C85 H85 120.3 . . ?
C86 C85 C84 119.4(6) . . ?
C86 C85 H85 120.3 . . ?
C85 C86 H86 119.6 . . ?
C85 C86 C87 120.9(5) . . ?
C87 C86 H86 119.6 . . ?
C86 C87 H87 119.7 . . ?
C86 C87 C88 120.6(5) . . ?
C88 C87 H87 119.7 . . ?
C83 C88 C87 119.0(5) . . ?
C83 C88 H88 120.5 . . ?
C87 C88 H88 120.5 . . ?
C93 N91 H91 118(2) . . ?
C93 N91 C94 123.3(2) . . ?
C94 N91 H91 119(2) . . ?
C103 N92 N93 112.4(2) . . ?
C103 N92 C105 129.2(2) . . ?
C105 N92 N93 118.3(2) . . ?
C104 N93 N92 107.6(2) . . ?
C92 C91 H91A 105.8 . . ?
C92 C91 C102 116.4(3) . . ?
C101 C91 H91A 105.8 . . ?
C101 C91 C92 108.5(3) . . ?
C101 C91 C102 113.6(3) . . ?
C102 C91 H91A 105.8 . . ?
C91 C92 H92A 109.1 . . ?
C91 C92 H92B 109.1 . . ?
H92A C92 H92B 107.8 . . ?
C93 C92 C91 112.6(2) . . ?
C93 C92 H92A 109.1 . . ?
C93 C92 H92B 109.1 . . ?
O91 C93 N91 122.7(3) . . ?
O91 C93 C92 121.8(3) . . ?
N91 C93 C92 115.4(2) . . ?
N91 C94 H94A 109.8 . . ?
N91 C94 H94B 109.8 . . ?
N91 C94 C95 109.4(3) . . ?
H94A C94 H94B 108.2 . . ?
C95 C94 H94A 109.8 . . ?
C95 C94 H94B 109.8 . . ?
C96 C95 C94 121.1(4) . . ?
C96 C95 C100 118.2(3) . . ?
C100 C95 C94 120.6(3) . . ?
C95 C96 H96 120.0 . . ?
C97 C96 C95 119.9(4) . . ?
C97 C96 H96 120.0 . . ?
C96 C97 H97 119.5 . . ?
C98 C97 C96 121.0(4) . . ?
C98 C97 H97 119.5 . . ?
C97 C98 H98 120.3 . . ?
C99 C98 C97 119.4(3) . . ?
C99 C98 H98 120.3 . . ?
C98 C99 H99 120.0 . . ?
C98 C99 C100 120.0(4) . . ?
C100 C99 H99 120.0 . . ?
C95 C100 H100 119.3 . . ?
C99 C100 C95 121.4(4) . . ?
C99 C100 H100 119.3 . . ?
F91 C101 F92 106.8(3) . . ?
F91 C101 F93 106.7(3) . . ?
F91 C101 C91 110.6(3) . . ?
F92 C101 F93 105.6(3) . . ?
F92 C101 C91 113.6(3) . . ?
F93 C101 C91 113.1(3) . . ?
C91 C102 C112 110.9(2) . . ?
C103 C102 C91 109.7(2) . . ?
C103 C102 C112 106.7(2) . . ?
C104 C102 C91 117.0(2) . . ?
C104 C102 C103 100.2(2) . . ?
C104 C102 C112 111.3(3) . . ?
O92 C103 N92 127.6(3) . . ?
O92 C103 C102 125.9(3) . . ?
N92 C103 C102 106.5(2) . . ?
N93 C104 C102 113.2(2) . . ?
N93 C104 C111 121.5(3) . . ?
C111 C104 C102 125.3(3) . . ?
C106 C105 N92 120.3(3) . . ?
C110 C105 N92 120.1(3) . . ?
C110 C105 C106 119.6(3) . . ?
C105 C106 H106 120.3 . . ?
C107 C106 C105 119.5(3) . . ?
C107 C106 H106 120.3 . . ?
C106 C107 H107 119.5 . . ?
C108 C107 C106 120.9(3) . . ?
C108 C107 H107 119.5 . . ?
C107 C108 H108 120.2 . . ?
C107 C108 C109 119.6(3) . . ?
C109 C108 H108 120.2 . . ?
C108 C109 H109 120.0 . . ?
C110 C109 C108 119.9(3) . . ?
C110 C109 H109 120.0 . . ?
C105 C110 C109 120.4(3) . . ?
C105 C110 H110 119.8 . . ?
C109 C110 H110 119.8 . . ?
C104 C111 H11A 109.5 . . ?
C104 C111 H11B 109.5 . . ?
C104 C111 H11C 109.5 . . ?
H11A C111 H11B 109.5 . . ?
H11A C111 H11C 109.5 . . ?
H11B C111 H11C 109.5 . . ?
C102 C112 H11D 108.6 . . ?
C102 C112 H11E 108.6 . . ?
H11D C112 H11E 107.6 . . ?
C113 C112 C102 114.5(3) . . ?
C113 C112 H11D 108.6 . . ?
C113 C112 H11E 108.6 . . ?
C114 C113 C112 121.7(3) . . ?
C114 C113 C118 118.1(3) . . ?
C118 C113 C112 120.2(3) . . ?
C113 C114 H114 119.7 . . ?
C115 C114 C113 120.6(3) . . ?
C115 C114 H114 119.7 . . ?
C114 C115 H115 119.7 . . ?
C116 C115 C114 120.6(4) . . ?
C116 C115 H115 119.7 . . ?
C115 C116 H116 120.1 . . ?
C115 C116 C117 119.7(4) . . ?
C117 C116 H116 120.1 . . ?
C116 C117 H117 120.1 . . ?
C116 C117 C118 119.8(4) . . ?
C118 C117 H117 120.1 . . ?
C113 C118 H118 119.4 . . ?
C117 C118 C113 121.2(3) . . ?
C117 C118 H118 119.4 . . ?
C123 N121 H121 120(2) . . ?
C123 N121 C124 123.0(3) . . ?
C124 N121 H121 116(2) . . ?
N123 N122 C135 118.9(2) . . ?
C133 N122 N123 112.4(2) . . ?
C133 N122 C135 128.6(2) . . ?
C134 N123 N122 107.7(2) . . ?
C122 C121 H12A 105.4 . . ?
C122 C121 C132 117.0(3) . . ?
C131 C121 H12A 105.4 . . ?
C131 C121 C122 110.3(3) . . ?
C131 C121 C132 112.4(3) . . ?
C132 C121 H12A 105.4 . . ?
C121 C122 H12B 109.1 . . ?
C121 C122 H12C 109.1 . . ?
H12B C122 H12C 107.9 . . ?
C123 C122 C121 112.3(2) . . ?
C123 C122 H12B 109.1 . . ?
C123 C122 H12C 109.1 . . ?
O121 C123 N121 122.7(3) . . ?
O121 C123 C122 122.3(3) . . ?
N121 C123 C122 115.0(2) . . ?
N121 C124 H12D 108.8 . . ?
N121 C124 H12E 108.8 . . ?
N121 C124 C125 113.8(3) . . ?
H12D C124 H12E 107.7 . . ?
C125 C124 H12D 108.8 . . ?
C125 C124 H12E 108.8 . . ?
C126 C125 C124 122.7(4) . . ?
C126 C125 C130 118.5(4) . . ?
C130 C125 C124 118.7(4) . . ?
C125 C126 H126 118.7 . . ?
C127 C126 C125 122.7(5) . . ?
C127 C126 H126 118.7 . . ?
C126 C127 H127 120.4 . . ?
C128 C127 C126 119.1(6) . . ?
C128 C127 H127 120.4 . . ?
C127 C128 H128 120.0 . . ?
C127 C128 C129 120.0(6) . . ?
C129 C128 H128 120.0 . . ?
C128 C129 H129 119.7 . . ?
C130 C129 C128 120.7(6) . . ?
C130 C129 H129 119.7 . . ?
C125 C130 H130 120.6 . . ?
C129 C130 C125 118.9(6) . . ?
C129 C130 H130 120.6 . . ?
F121 C131 F122 106.4(3) . . ?
F121 C131 F123 106.0(3) . . ?
F121 C131 C121 113.6(3) . . ?
F122 C131 F123 105.2(3) . . ?
F122 C131 C121 113.6(3) . . ?
F123 C131 C121 111.4(3) . . ?
C121 C132 C142 110.0(3) . . ?
C133 C132 C121 109.7(2) . . ?
C133 C132 C142 106.0(2) . . ?
C134 C132 C121 120.2(3) . . ?
C134 C132 C133 100.1(2) . . ?
C134 C132 C142 109.6(3) . . ?
O122 C133 N122 127.4(3) . . ?
O122 C133 C132 126.7(3) . . ?
N122 C133 C132 105.9(2) . . ?
N123 C134 C132 113.4(3) . . ?
N123 C134 C141 120.2(3) . . ?
C141 C134 C132 126.2(3) . . ?
C136 C135 N122 121.1(3) . . ?
C136 C135 C140 119.6(3) . . ?
C140 C135 N122 119.3(3) . . ?
C135 C136 H136 120.2 . . ?
C135 C136 C137 119.6(3) . . ?
C137 C136 H136 120.2 . . ?
C136 C137 H137 119.4 . . ?
C138 C137 C136 121.2(4) . . ?
C138 C137 H137 119.4 . . ?
C137 C138 H138 120.7 . . ?
C139 C138 C137 118.6(3) . . ?
C139 C138 H138 120.7 . . ?
C138 C139 H139 119.2 . . ?
C138 C139 C140 121.6(4) . . ?
C140 C139 H139 119.2 . . ?
C135 C140 H140 120.3 . . ?
C139 C140 C135 119.4(3) . . ?
C139 C140 H140 120.3 . . ?
C134 C141 H14A 109.5 . . ?
C134 C141 H14B 109.5 . . ?
C134 C141 H14C 109.5 . . ?
H14A C141 H14B 109.5 . . ?
H14A C141 H14C 109.5 . . ?
H14B C141 H14C 109.5 . . ?
C132 C142 H14D 108.8 . . ?
C132 C142 H14E 108.8 . . ?
H14D C142 H14E 107.7 . . ?
C143 C142 C132 113.6(3) . . ?
C143 C142 H14D 108.8 . . ?
C143 C142 H14E 108.8 . . ?
C144 C143 C142 120.4(3) . . ?
C148 C143 C142 121.3(3) . . ?
C148 C143 C144 118.4(3) . . ?
C143 C144 H144 119.4 . . ?
C145 C144 C143 121.2(4) . . ?
C145 C144 H144 119.4 . . ?
C144 C145 H145 120.0 . . ?
C146 C145 C144 120.0(4) . . ?
C146 C145 H145 120.0 . . ?
C145 C146 H146 120.0 . . ?
C147 C146 C145 120.0(4) . . ?
C147 C146 H146 120.0 . . ?
C146 C147 H147 119.5 . . ?
C146 C147 C148 121.0(4) . . ?
C148 C147 H147 119.5 . . ?
C143 C148 C147 119.5(4) . . ?
C143 C148 H148 120.3 . . ?
C147 C148 H148 120.3 . . ?

loop_
_geom_hbond_atom_site_label_D
_geom_hbond_atom_site_label_H
_geom_hbond_atom_site_label_A
_geom_hbond_distance_DH
_geom_hbond_distance_HA
_geom_hbond_distance_DA
_geom_hbond_angle_DHA
_geom_hbond_site_symmetry_A
_geom_hbond_publ_flag
N1 H1 O121 0.968(14) 1.976(15) 2.938(3) 172(3) 1_545 yes
N31 H31 O1 0.963(14) 1.888(16) 2.831(3) 165(3) . yes
N61 H61 O31 0.969(14) 1.99(3) 2.795(3) 139(3) . yes
N91 H91 O61 0.972(14) 1.880(14) 2.851(3) 179(3) . yes
N121 H121 O91 0.976(14) 1.915(16) 2.879(3) 169(4) . yes

_shelx_res_file                  
;
TITL 29major in P2(1)
REM SHELXT solution in P2(1)
REM R1 0.122, Rweak 0.042, Alpha 0.004, Orientation as input
REM Flack x = 0.201 ( 0.036 ) from Parsons' quotients
REM Formula found by SHELXT: C141 N12 O92 F24
CELL 1.54184 13.5575 23.9425 19.8418 90 93.584 90
ZERR 10 0.0002 0.0003 0.0003 0 0.002 0
LATT -1
SYMM -X,0.5+Y,-Z
SFAC C H F N O
UNIT 280 260 30 30 20
EQIV $1 +X,-1+Y,+Z
DFIX 0.98 0.01 N1 H1 N31 H31 N61 H61 N91 H91 N121 H121

L.S. 4 0 0
PLAN  10
HTAB N91 O61
HTAB N31 O1
HTAB N121 O91
HTAB N1 O121_$1
HTAB N61 O31
BOND $H
list 4
fmap 2 53
acta
REM <olex2.extras>
REM <HklSrc "%.\\HL2.hkl">
REM </olex2.extras>

WGHT    0.072200
EXTI    0.001340
FVAR       0.36230
F1    3    0.105402    0.100501    0.692433    11.00000    0.05467    0.08541 =
         0.07513    0.00017    0.01767   -0.00111
F2    3    0.144470    0.036633    0.624030    11.00000    0.07351    0.05659 =
         0.12033   -0.02001    0.01028   -0.02015
F3    3    0.116031    0.118956    0.587669    11.00000    0.05234    0.09116 =
         0.07796    0.01311   -0.00525   -0.00057
O1    5    0.278196    0.136583    0.795368    11.00000    0.07629    0.02708 =
         0.05820   -0.00049    0.00645   -0.00270
O2    5    0.271180    0.205340    0.564090    11.00000    0.07319    0.03690 =
         0.05051    0.00300   -0.00125    0.00173
N1    4    0.272431    0.046261    0.825982    11.00000    0.06591    0.02922 =
         0.04378    0.00016    0.00704    0.00186
H1    2    0.267205    0.008210    0.809607    11.00000    0.05063
N2    4    0.276031    0.137162    0.481346    11.00000    0.06358    0.04143 =
         0.04239    0.00011   -0.00511    0.00133
N3    4    0.293379    0.079123    0.478863    11.00000    0.06460    0.04892 =
         0.04962   -0.00517   -0.00198    0.00391
C1    1    0.266353    0.105174    0.653916    11.00000    0.04696    0.03354 =
         0.04697   -0.00091    0.00577    0.00243
AFIX  13
H1A   2    0.266446    0.143099    0.672499    11.00000   -1.20000
AFIX   0
C2    1    0.310321    0.067987    0.711353    11.00000    0.06302    0.03883 =
         0.05002    0.00370    0.00923    0.01086
AFIX  23
H2A   2    0.287299    0.029998    0.703885    11.00000   -1.20000
H2B   2    0.381722    0.067833    0.710040    11.00000   -1.20000
AFIX   0
C3    1    0.283375    0.086754    0.780616    11.00000    0.04915    0.02722 =
         0.04977   -0.00001    0.00018    0.00039
C4    1    0.253644    0.058047    0.896427    11.00000    0.08242    0.04476 =
         0.04866    0.00245    0.00723    0.01376
AFIX  23
H4A   2    0.183001    0.057182    0.901660    11.00000   -1.20000
H4B   2    0.277294    0.095262    0.908078    11.00000   -1.20000
AFIX   0
C5    1    0.303908    0.016340    0.943913    11.00000    0.06841    0.04013 =
         0.04648   -0.00039    0.00610    0.00439
C6    1    0.403827    0.019370    0.961113    11.00000    0.06646    0.06055 =
         0.07117    0.00621    0.01243   -0.00210
AFIX  43
H6    2    0.440796    0.048156    0.943857    11.00000   -1.20000
AFIX   0
C7    1    0.449903   -0.019605    1.003516    11.00000    0.06055    0.07155 =
         0.08130    0.00847   -0.00009    0.00593
AFIX  43
H7    2    0.517809   -0.017690    1.013277    11.00000   -1.20000
AFIX   0
C8    1    0.395870   -0.061200    1.031347    11.00000    0.07843    0.06534 =
         0.07505    0.01906   -0.00321    0.01486
AFIX  43
H8    2    0.426448   -0.087311    1.060390    11.00000   -1.20000
AFIX   0
C9    1    0.295744   -0.063601    1.015550    11.00000    0.07300    0.05610 =
         0.10738    0.03166    0.01058    0.00237
AFIX  43
H9    2    0.258337   -0.091406    1.034455    11.00000   -1.20000
AFIX   0
C10   1    0.250519   -0.025698    0.972472    11.00000    0.06209    0.05120 =
         0.09092    0.01579   -0.00016    0.00078
AFIX  43
H10   2    0.182791   -0.028214    0.962202    11.00000   -1.20000
AFIX   0
C11   1    0.159340    0.090465    0.639673    11.00000    0.05748    0.04773 =
         0.06351    0.00025    0.00832   -0.00312
C12   1    0.323449    0.109163    0.589386    11.00000    0.05031    0.03770 =
         0.04315    0.00076    0.00105    0.00243
C13   1    0.285271    0.157724    0.545337    11.00000    0.04978    0.04269 =
         0.04476    0.00179   -0.00039   -0.00077
C14   1    0.316079    0.062088    0.539510    11.00000    0.05814    0.04345 =
         0.04948   -0.00492   -0.00127    0.00433
C15   1    0.254547    0.166631    0.419235    11.00000    0.05583    0.05706 =
         0.04601    0.00489   -0.00517   -0.01064
C16   1    0.289204    0.145089    0.360075    11.00000    0.06695    0.08014 =
         0.05467    0.00639    0.00625   -0.01286
AFIX  43
H16   2    0.328475    0.113213    0.361299    11.00000   -1.20000
AFIX   0
C17   1    0.264474    0.171757    0.298989    11.00000    0.08642    0.11252 =
         0.05212    0.01587    0.00846   -0.01653
AFIX  43
H17   2    0.286932    0.157580    0.259087    11.00000   -1.20000
AFIX   0
C18   1    0.206138    0.219637    0.297630    11.00000    0.09533    0.08880 =
         0.06081    0.03046   -0.00894   -0.02464
AFIX  43
H18   2    0.188691    0.237187    0.256799    11.00000   -1.20000
AFIX   0
C19   1    0.174199    0.241020    0.357346    11.00000    0.08955    0.06061 =
         0.07697    0.01798   -0.01906   -0.00891
AFIX  43
H19   2    0.136706    0.273571    0.356361    11.00000   -1.20000
AFIX   0
C20   1    0.197209    0.214679    0.418673    11.00000    0.07658    0.04909 =
         0.05736    0.00857   -0.01049   -0.00250
AFIX  43
H20   2    0.174683    0.228926    0.458520    11.00000   -1.20000
AFIX   0
C21   1    0.336398    0.001717    0.554391    11.00000    0.09231    0.04399 =
         0.06212   -0.00788    0.00006    0.01555
AFIX 137
H21A  2    0.289440   -0.012036    0.584635    11.00000   -1.50000
H21B  2    0.402011   -0.002242    0.574970    11.00000   -1.50000
H21C  2    0.330770   -0.019276    0.513109    11.00000   -1.50000
AFIX   0
C22   1    0.435799    0.122241    0.608041    11.00000    0.04802    0.05298 =
         0.04505    0.00491   -0.00236    0.00247
AFIX  23
H22A  2    0.440044    0.152907    0.640040    11.00000   -1.20000
H22B  2    0.465938    0.089813    0.630215    11.00000   -1.20000
AFIX   0
C23   1    0.494437    0.137377    0.547938    11.00000    0.05141    0.07395 =
         0.04509    0.01315   -0.00018    0.00060
C24   1    0.537625    0.096354    0.510091    11.00000    0.06830    0.10884 =
         0.06209    0.00288    0.01101    0.01333
AFIX  43
H24   2    0.531289    0.058891    0.521424    11.00000   -1.20000
AFIX   0
C25   1    0.591039    0.111808    0.454486    11.00000    0.07378    0.18595 =
         0.06762    0.00053    0.02170    0.01995
AFIX  43
H25   2    0.620706    0.084486    0.429284    11.00000   -1.20000
AFIX   0
C26   1    0.599491    0.166605    0.437401    11.00000    0.08503    0.21157 =
         0.05987    0.04287    0.01453   -0.01509
AFIX  43
H26   2    0.633842    0.176637    0.400118    11.00000   -1.20000
AFIX   0
C27   1    0.557434    0.206794    0.475114    11.00000    0.09109    0.13658 =
         0.08183    0.05222    0.00222   -0.02669
AFIX  43
H27   2    0.563828    0.244188    0.463478    11.00000   -1.20000
AFIX   0
C28   1    0.505822    0.192687    0.529999    11.00000    0.06627    0.08735 =
         0.06564    0.02400    0.00407   -0.01256
AFIX  43
H28   2    0.478228    0.220637    0.555379    11.00000   -1.20000
AFIX   0

F31   3   -0.039158    0.218267    0.751354    11.00000    0.07965    0.05317 =
         0.07925    0.01919    0.00912   -0.00829
F32   3   -0.084948    0.303303    0.762371    11.00000    0.06567    0.06941 =
         0.06433    0.01190    0.01779    0.01373
F33   3    0.044666    0.272575    0.819383    11.00000    0.08948    0.08468 =
         0.05046    0.01179   -0.00298    0.00790
O31   5    0.250189    0.332018    0.729074    11.00000    0.06004    0.02628 =
         0.09166    0.00733   -0.00262   -0.00138
O32   5   -0.025199    0.398462    0.664674    11.00000    0.05282    0.03404 =
         0.05718   -0.00414   -0.00325    0.00125
N31   4    0.314953    0.248673    0.759011    11.00000    0.04436    0.02983 =
         0.06051   -0.00161   -0.00511   -0.00046
H31   2    0.302157    0.209296    0.763361    11.00000    0.05488
N32   4   -0.152945    0.342633    0.620930    11.00000    0.03909    0.04150 =
         0.06213    0.00257   -0.00038    0.00072
N33   4   -0.166071    0.286015    0.601931    11.00000    0.04802    0.04494 =
         0.06607    0.00061   -0.00176   -0.00818
C31   1    0.059763    0.288823    0.703496    11.00000    0.04657    0.03033 =
         0.04714    0.00161   -0.00580    0.00492
AFIX  13
H31A  2    0.085394    0.325371    0.718338    11.00000   -1.20000
AFIX   0
C32   1    0.151665    0.251033    0.703153    11.00000    0.05188    0.03258 =
         0.05491   -0.00264   -0.00791    0.00591
AFIX  23
H32A  2    0.140666    0.217562    0.729186    11.00000   -1.20000
H32B  2    0.162057    0.239835    0.657153    11.00000   -1.20000
AFIX   0
C33   1    0.243382    0.280957    0.732882    11.00000    0.04842    0.02714 =
         0.04800    0.00173    0.00347    0.00156
C34   1    0.409790    0.269995    0.787892    11.00000    0.04693    0.04727 =
         0.07501   -0.01445   -0.00501    0.00006
AFIX  23
H34A  2    0.414046    0.263922    0.836321    11.00000   -1.20000
H34B  2    0.413428    0.309891    0.779915    11.00000   -1.20000
AFIX   0
C35   1    0.495099    0.241661    0.757462    11.00000    0.04191    0.04276 =
         0.04946    0.00048   -0.00261   -0.00122
C36   1    0.548552    0.267758    0.709578    11.00000    0.06544    0.06384 =
         0.06658    0.01645   -0.00466   -0.00693
AFIX  43
H36   2    0.531780    0.303897    0.696041    11.00000   -1.20000
AFIX   0
C37   1    0.626471    0.241215    0.681393    11.00000    0.06720    0.11008 =
         0.06419    0.00749    0.01826   -0.00957
AFIX  43
H37   2    0.662363    0.259769    0.649811    11.00000   -1.20000
AFIX   0
C38   1    0.650679    0.188380    0.699579    11.00000    0.05938    0.09797 =
         0.07265   -0.01789    0.00703    0.00894
AFIX  43
H38   2    0.702442    0.170539    0.679715    11.00000   -1.20000
AFIX   0
C39   1    0.600285    0.160987    0.746562    11.00000    0.06741    0.05553 =
         0.08252   -0.01115   -0.00810    0.01151
AFIX  43
H39   2    0.617792    0.124719    0.759103    11.00000   -1.20000
AFIX   0
C40   1    0.521855    0.187721    0.775953    11.00000    0.05534    0.04789 =
         0.06460    0.00184   -0.00109   -0.00139
AFIX  43
H40   2    0.487369    0.169084    0.808215    11.00000   -1.20000
AFIX   0
C41   1   -0.005260    0.270789    0.757913    11.00000    0.06599    0.04872 =
         0.04945    0.00907   -0.00006    0.00740
C42   1    0.000389    0.300575    0.635453    11.00000    0.04191    0.03193 =
         0.04578   -0.00136   -0.00125   -0.00072
C43   1   -0.057900    0.354263    0.643200    11.00000    0.03826    0.03629 =
         0.04634    0.00156    0.00070   -0.00081
C44   1   -0.082280    0.261170    0.611929    11.00000    0.05310    0.03451 =
         0.06014   -0.00094   -0.00285   -0.00460
C45   1   -0.236181    0.378598    0.616088    11.00000    0.04429    0.05845 =
         0.05896    0.01545    0.00818    0.00793
C46   1   -0.318288    0.363720    0.573202    11.00000    0.04676    0.08081 =
         0.06931    0.01870   -0.00073    0.00034
AFIX  43
H46   2   -0.317633    0.331555    0.546958    11.00000   -1.20000
AFIX   0
C47   1   -0.401199    0.398718    0.571089    11.00000    0.04730    0.10338 =
         0.09838    0.04206    0.00089    0.00363
AFIX  43
H47   2   -0.456920    0.389085    0.543853    11.00000   -1.20000
AFIX   0
C48   1   -0.401806    0.446654    0.608203    11.00000    0.05985    0.10232 =
         0.10253    0.03602    0.02514    0.02712
AFIX  43
H48   2   -0.457685    0.469269    0.606077    11.00000   -1.20000
AFIX   0
C49   1   -0.319837    0.461746    0.648905    11.00000    0.08264    0.08165 =
         0.10307    0.00596    0.01979    0.03247
AFIX  43
H49   2   -0.320269    0.494666    0.673763    11.00000   -1.20000
AFIX   0
C50   1   -0.236591    0.427656    0.652698    11.00000    0.06307    0.06878 =
         0.08667   -0.00188    0.00213    0.02141
AFIX  43
H50   2   -0.181187    0.437900    0.679895    11.00000   -1.20000
AFIX   0
C51   1   -0.072908    0.200947    0.595796    11.00000    0.07991    0.03663 =
         0.09032   -0.00714   -0.01046   -0.00825
AFIX 137
H51A  2   -0.060841    0.180147    0.636847    11.00000   -1.50000
H51B  2   -0.018853    0.195662    0.567423    11.00000   -1.50000
H51C  2   -0.132968    0.188079    0.572681    11.00000   -1.50000
AFIX   0
C52   1    0.070355    0.309875    0.576575    11.00000    0.04518    0.04860 =
         0.05143   -0.00357    0.00270    0.00131
AFIX  23
H52A  2    0.122468    0.335621    0.591522    11.00000   -1.20000
H52B  2    0.101019    0.274611    0.565971    11.00000   -1.20000
AFIX   0
C53   1    0.017026    0.332687    0.513629    11.00000    0.05099    0.04427 =
         0.04800   -0.00473    0.00525   -0.00426
C54   1   -0.030377    0.299115    0.464949    11.00000    0.09501    0.03883 =
         0.06014   -0.00829   -0.01432    0.00624
AFIX  43
H54   2   -0.026592    0.260524    0.469784    11.00000   -1.20000
AFIX   0
C55   1   -0.082863    0.321066    0.409691    11.00000    0.10222    0.04884 =
         0.06320   -0.01245   -0.02185   -0.00027
AFIX  43
H55   2   -0.114607    0.297312    0.378225    11.00000   -1.20000
AFIX   0
C56   1   -0.088759    0.377795    0.400621    11.00000    0.09470    0.05205 =
         0.05162    0.00042   -0.01124    0.00105
AFIX  43
H56   2   -0.124605    0.392822    0.363446    11.00000   -1.20000
AFIX   0
C57   1   -0.041091    0.411611    0.447126    11.00000    0.12845    0.03918 =
         0.05158    0.00461   -0.00835   -0.01130
AFIX  43
H57   2   -0.043449    0.450114    0.441052    11.00000   -1.20000
AFIX   0
C58   1    0.010556    0.389869    0.502997    11.00000    0.09489    0.04574 =
         0.04693    0.00140   -0.00728   -0.02259
AFIX  43
H58   2    0.041760    0.413999    0.534267    11.00000   -1.20000
AFIX   0

F61   3    0.207572    0.489118    0.922062    11.00000    0.07993    0.07841 =
         0.04580    0.00408   -0.00347    0.01590
F62   3    0.298604    0.482282    0.838691    11.00000    0.05792    0.09501 =
         0.06562   -0.00198   -0.00180    0.01877
F63   3    0.184539    0.422460    0.850576    11.00000    0.10007    0.04373 =
         0.09749    0.00265   -0.01216    0.01302
O61   5    0.257923    0.538461    0.694293    11.00000    0.06647    0.02761 =
         0.05853    0.00103    0.00412   -0.00031
O62   5    0.102901    0.602675    0.914256    11.00000    0.06434    0.04027 =
         0.04719   -0.00588    0.00763   -0.00996
N61   4    0.256519    0.444093    0.690093    11.00000    0.05782    0.02832 =
         0.06124   -0.00322    0.01402    0.00104
H61   2    0.221461    0.410368    0.701082    11.00000    0.05449
N62   4    0.010519    0.532914    0.960777    11.00000    0.05795    0.04198 =
         0.03405   -0.00273    0.00590   -0.00964
N63   4   -0.028800    0.480326    0.940618    11.00000    0.06385    0.04587 =
         0.04788   -0.00349    0.00689   -0.00983
C61   1    0.134990    0.512748    0.813765    11.00000    0.05203    0.03749 =
         0.04180   -0.00292    0.00494   -0.00345
AFIX  13
H61A  2    0.166922    0.549331    0.811051    11.00000   -1.20000
AFIX   0
C62   1    0.123289    0.490631    0.741094    11.00000    0.05333    0.04772 =
         0.04545   -0.01073    0.00447   -0.00294
AFIX  23
H62A  2    0.100028    0.452333    0.741726    11.00000   -1.20000
H62B  2    0.073868    0.512703    0.715644    11.00000   -1.20000
AFIX   0
C63   1    0.218714    0.492824    0.706389    11.00000    0.05373    0.02673 =
         0.04158   -0.00335   -0.00132   -0.00027
C64   1    0.347969    0.437404    0.656283    11.00000    0.05272    0.04897 =
         0.06748   -0.00839    0.01096    0.00277
AFIX  23
H64A  2    0.392013    0.412602    0.682498    11.00000   -1.20000
H64B  2    0.380408    0.473344    0.653229    11.00000   -1.20000
AFIX   0
C65   1    0.327556    0.413616    0.586123    11.00000    0.05232    0.04170 =
         0.06151    0.00021    0.01647    0.00020
C66   1    0.284762    0.446128    0.535788    11.00000    0.11445    0.06032 =
         0.06559    0.00732    0.01524    0.01321
AFIX  43
H66   2    0.271723    0.483528    0.544242    11.00000   -1.20000
AFIX   0
C67   1    0.260892    0.424420    0.473232    11.00000    0.13598    0.08938 =
         0.06645    0.01420    0.01006    0.00859
AFIX  43
H67   2    0.229711    0.446974    0.440213    11.00000   -1.20000
AFIX   0
C68   1    0.281916    0.370319    0.458297    11.00000    0.10337    0.09978 =
         0.05238   -0.00842    0.01657   -0.01646
AFIX  43
H68   2    0.268477    0.356466    0.414904    11.00000   -1.20000
AFIX   0
C69   1    0.323234    0.336666    0.508372    11.00000    0.07248    0.05678 =
         0.09000   -0.01777    0.02108   -0.01299
AFIX  43
H69   2    0.336971    0.299488    0.499133    11.00000   -1.20000
AFIX   0
C70   1    0.344725    0.357856    0.572960    11.00000    0.05817    0.04977 =
         0.06585    0.00253    0.00849   -0.00004
AFIX  43
H70   2    0.370569    0.334567    0.607177    11.00000   -1.20000
AFIX   0
C71   1    0.205437    0.476609    0.856791    11.00000    0.06219    0.05124 =
         0.04838   -0.00187   -0.00065    0.00575
C72   1    0.035977    0.523123    0.847440    11.00000    0.05121    0.04133 =
         0.03636   -0.00202    0.00331   -0.00303
C73   1    0.056500    0.558984    0.910320    11.00000    0.05039    0.03846 =
         0.03761   -0.00124    0.00188   -0.00087
C74   1   -0.013668    0.473794    0.878204    11.00000    0.05910    0.04323 =
         0.04603   -0.00289    0.00444   -0.00903
C75   1    0.007825    0.548851    1.029319    11.00000    0.05409    0.06170 =
         0.03784   -0.00396    0.00610   -0.01078
C76   1    0.012376    0.508053    1.079232    11.00000    0.06593    0.07762 =
         0.04578    0.00380    0.00323   -0.01227
AFIX  43
H76   2    0.013827    0.470410    1.067777    11.00000   -1.20000
AFIX   0
C77   1    0.014716    0.524307    1.146256    11.00000    0.08633    0.11842 =
         0.04218    0.00560    0.00334   -0.03162
AFIX  43
H77   2    0.018404    0.497390    1.180113    11.00000   -1.20000
AFIX   0
C78   1    0.011619    0.580171    1.163234    11.00000    0.09502    0.13112 =
         0.04342   -0.02128    0.01527   -0.04540
AFIX  43
H78   2    0.014429    0.590661    1.208442    11.00000   -1.20000
AFIX   0
C79   1    0.004389    0.620474    1.113613    11.00000    0.08546    0.08815 =
         0.06367   -0.03555    0.02292   -0.03169
AFIX  43
H79   2    0.001109    0.657986    1.125432    11.00000   -1.20000
AFIX   0
C80   1    0.001976    0.605171    1.045683    11.00000    0.06816    0.06228 =
         0.04648   -0.01600    0.01202   -0.01550
AFIX  43
H80   2   -0.003449    0.632161    1.011948    11.00000   -1.20000
AFIX   0
C81   1   -0.049177    0.422040    0.841330    11.00000    0.08746    0.05418 =
         0.06428   -0.01394    0.01343   -0.02364
AFIX 137
H81A  2    0.006600    0.399833    0.830444    11.00000   -1.50000
H81B  2   -0.086415    0.432402    0.800501    11.00000   -1.50000
H81C  2   -0.090399    0.400825    0.869491    11.00000   -1.50000
AFIX   0
C82   1   -0.037496    0.556172    0.798996    11.00000    0.05852    0.06374 =
         0.03866   -0.00330    0.00451    0.01029
AFIX  23
H82A  2   -0.003169    0.587710    0.780620    11.00000   -1.20000
H82B  2   -0.059373    0.532168    0.761614    11.00000   -1.20000
AFIX   0
C83   1   -0.127093    0.577348    0.833063    11.00000    0.06660    0.07664 =
         0.04621    0.00339    0.00206    0.02075
C84   1   -0.210678    0.544992    0.836314    11.00000    0.06012    0.09242 =
         0.08120    0.00923    0.00831    0.01006
AFIX  43
H84   2   -0.212671    0.509937    0.816085    11.00000   -1.20000
AFIX   0
C85   1   -0.292250    0.563630    0.869229    11.00000    0.07464    0.12971 =
         0.10154    0.02212    0.02642    0.02207
AFIX  43
H85   2   -0.347930    0.541146    0.871207    11.00000   -1.20000
AFIX   0
C86   1   -0.289709    0.614941    0.898403    11.00000    0.09034    0.14136 =
         0.07915    0.00891    0.01796    0.04776
AFIX  43
H86   2   -0.343871    0.627385    0.920731    11.00000   -1.20000
AFIX   0
C87   1   -0.208796    0.648483    0.895408    11.00000    0.10160    0.10766 =
         0.07655   -0.01805    0.00237    0.04488
AFIX  43
H87   2   -0.208617    0.683645    0.915333    11.00000   -1.20000
AFIX   0
C88   1   -0.125866    0.630457    0.862570    11.00000    0.08731    0.08366 =
         0.06696   -0.00843   -0.00313    0.03084
AFIX  43
H88   2   -0.070866    0.653454    0.860431    11.00000   -1.20000
AFIX   0

F91   3    0.456155    0.677240    0.732294    11.00000    0.10522    0.10027 =
         0.04573   -0.00678    0.01307   -0.01420
F92   3    0.474692    0.618069    0.813501    11.00000    0.08518    0.04334 =
         0.08677   -0.00899    0.01438   -0.00209
F93   3    0.538142    0.699556    0.824680    11.00000    0.06944    0.05341 =
         0.06325   -0.00541    0.00842   -0.01281
O91   5    0.206061    0.736056    0.734194    11.00000    0.07553    0.02671 =
         0.07375   -0.00829   -0.01397   -0.00002
O92   5    0.445047    0.795168    0.899268    11.00000    0.06880    0.03225 =
         0.04633    0.00441   -0.00993   -0.00871
N91   4    0.187741    0.650718    0.688152    11.00000    0.06837    0.02530 =
         0.05071   -0.00140   -0.01774    0.00470
H91   2    0.210940    0.612314    0.689817    11.00000    0.04840
N92   4    0.505910    0.725731    0.971458    11.00000    0.05109    0.03072 =
         0.04196    0.00377   -0.00885   -0.00545
N93   4    0.484181    0.668890    0.984656    11.00000    0.05549    0.02996 =
         0.04576    0.00501   -0.00234   -0.00540
C91   1    0.362608    0.693847    0.825622    11.00000    0.06446    0.03374 =
         0.03869    0.00214   -0.00764   -0.01172
AFIX  13
H91A  2    0.352686    0.731039    0.805718    11.00000   -1.20000
AFIX   0
C92   1    0.276597    0.657844    0.795858    11.00000    0.07248    0.03615 =
         0.04120    0.00101   -0.00991   -0.01675
AFIX  23
H92A  2    0.302271    0.622136    0.781894    11.00000   -1.20000
H92B  2    0.230941    0.650794    0.830625    11.00000   -1.20000
AFIX   0
C93   1    0.221546    0.685115    0.736260    11.00000    0.05519    0.02581 =
         0.05060   -0.00426   -0.00325   -0.00365
C94   1    0.124753    0.668742    0.629638    11.00000    0.08674    0.03436 =
         0.06545    0.00418   -0.02756    0.00092
AFIX  23
H94A  2    0.165366    0.682488    0.594662    11.00000   -1.20000
H94B  2    0.081928    0.698842    0.642568    11.00000   -1.20000
AFIX   0
C95   1    0.063977    0.620723    0.603440    11.00000    0.06972    0.03683 =
         0.04693    0.00395   -0.01994    0.00059
C96   1    0.099154    0.584211    0.556209    11.00000    0.07427    0.05024 =
         0.05961   -0.00427    0.00268   -0.00850
AFIX  43
H96   2    0.159335    0.591150    0.537746    11.00000   -1.20000
AFIX   0
C97   1    0.044537    0.537418    0.536592    11.00000    0.09210    0.05234 =
         0.05491   -0.01202    0.00522   -0.00918
AFIX  43
H97   2    0.068414    0.513193    0.504790    11.00000   -1.20000
AFIX   0
C98   1   -0.044573    0.526229    0.563467    11.00000    0.07649    0.04978 =
         0.06301   -0.00471   -0.01356   -0.01288
AFIX  43
H98   2   -0.080065    0.494337    0.550542    11.00000   -1.20000
AFIX   0
C99   1   -0.080576    0.562557    0.609508    11.00000    0.05982    0.06028 =
         0.06935    0.00765   -0.00779    0.00298
AFIX  43
H99   2   -0.141243    0.555660    0.627313    11.00000   -1.20000
AFIX   0
C100  1   -0.026966    0.609120    0.629290    11.00000    0.07448    0.04474 =
         0.05593   -0.00155   -0.01127    0.01782
AFIX  43
H100  2   -0.051958    0.633391    0.660604    11.00000   -1.20000
AFIX   0
C101  1    0.457630    0.672101    0.799418    11.00000    0.07913    0.04595 =
         0.04871   -0.00637    0.00452   -0.01385
C102  1    0.367862    0.702619    0.902727    11.00000    0.05306    0.03116 =
         0.03999    0.00270   -0.00527   -0.00230
C103  1    0.443801    0.747910    0.922339    11.00000    0.05292    0.03203 =
         0.03913    0.00231   -0.00328    0.00005
C104  1    0.408137    0.655089    0.945925    11.00000    0.05318    0.03366 =
         0.04201    0.00209   -0.00134   -0.00676
C105  1    0.588433    0.750510    1.007357    11.00000    0.05137    0.04204 =
         0.03819    0.00020   -0.00097   -0.00800
C106  1    0.598463    0.808494    1.009704    11.00000    0.07158    0.04290 =
         0.05449    0.00330   -0.01537   -0.01148
AFIX  43
H106  2    0.551205    0.831233    0.987551    11.00000   -1.20000
AFIX   0
C107  1    0.679119    0.831858    1.045181    11.00000    0.08597    0.05095 =
         0.06328    0.00312   -0.01579   -0.02344
AFIX  43
H107  2    0.685616    0.870506    1.047031    11.00000   -1.20000
AFIX   0
C108  1    0.749814    0.798826    1.077742    11.00000    0.06637    0.07244 =
         0.05105    0.00013   -0.00762   -0.02140
AFIX  43
H108  2    0.804081    0.815007    1.101182    11.00000   -1.20000
AFIX   0
C109  1    0.739894    0.741224    1.075502    11.00000    0.05332    0.07060 =
         0.05855   -0.00196   -0.00618    0.00018
AFIX  43
H109  2    0.787367    0.718641    1.097684    11.00000   -1.20000
AFIX   0
C110  1    0.659285    0.717346    1.040227    11.00000    0.05448    0.04880 =
         0.05479   -0.00161   -0.00528   -0.00164
AFIX  43
H110  2    0.652878    0.678686    1.038690    11.00000   -1.20000
AFIX   0
C111  1    0.365240    0.598249    0.947632    11.00000    0.07222    0.03505 =
         0.05905    0.00856   -0.00325   -0.00928
AFIX 137
H11A  2    0.378458    0.578750    0.906893    11.00000   -1.50000
H11B  2    0.295118    0.600889    0.951278    11.00000   -1.50000
H11C  2    0.394339    0.578268    0.985832    11.00000   -1.50000
AFIX   0
C112  1    0.266731    0.723422    0.926496    11.00000    0.05524    0.04332 =
         0.05278   -0.00017   -0.00938   -0.00003
AFIX  23
H11D  2    0.248103    0.757162    0.901806    11.00000   -1.20000
H11E  2    0.216925    0.695353    0.914925    11.00000   -1.20000
AFIX   0
C113  1    0.266288    0.735483    1.001153    11.00000    0.04863    0.04592 =
         0.05202    0.00044   -0.00234    0.00258
C114  1    0.306730    0.784249    1.029075    11.00000    0.07204    0.04584 =
         0.05349   -0.00241    0.00519   -0.00013
AFIX  43
H114  2    0.334410    0.810502    1.001326    11.00000   -1.20000
AFIX   0
C115  1    0.306178    0.794111    1.097933    11.00000    0.07811    0.05636 =
         0.06112   -0.01026    0.00044   -0.00549
AFIX  43
H115  2    0.333846    0.826806    1.115979    11.00000   -1.20000
AFIX   0
C116  1    0.265008    0.755902    1.139817    11.00000    0.06951    0.07323 =
         0.05137   -0.00121    0.00154    0.00803
AFIX  43
H116  2    0.264712    0.762825    1.185924    11.00000   -1.20000
AFIX   0
C117  1    0.224246    0.707361    1.113120    11.00000    0.07248    0.07072 =
         0.06276    0.00433    0.01344   -0.00452
AFIX  43
H117  2    0.196533    0.681367    1.141193    11.00000   -1.20000
AFIX   0
C118  1    0.224671    0.697368    1.044150    11.00000    0.06211    0.05116 =
         0.06441    0.00104    0.00397   -0.00914
AFIX  43
H118  2    0.196673    0.664655    1.026397    11.00000   -1.20000
AFIX   0

F121  3    0.496578    0.894066    0.606146    11.00000    0.09125    0.08849 =
         0.05369   -0.00717    0.01685   -0.02409
F122  3    0.474389    0.812716    0.648111    11.00000    0.10282    0.06190 =
         0.08104   -0.02173    0.01136    0.00163
F123  3    0.351077    0.858853    0.605199    11.00000    0.08872    0.09680 =
         0.06892   -0.00956   -0.00988   -0.02795
O121  5    0.248377    0.935046    0.764524    11.00000    0.07222    0.02616 =
         0.07405   -0.00201    0.00971   -0.00251
O122  5    0.514999    1.001233    0.692690    11.00000    0.04890    0.03990 =
         0.06642    0.01359    0.00271    0.00145
N121  4    0.177496    0.850568    0.772744    11.00000    0.05140    0.02903 =
         0.07116    0.00401    0.01300    0.00042
H121  2    0.181929    0.810538    0.764269    11.00000    0.06599
N122  4    0.657859    0.948552    0.708394    11.00000    0.04334    0.03710 =
         0.05043    0.00879    0.00758    0.00240
N123  4    0.683811    0.894685    0.732160    11.00000    0.05407    0.03854 =
         0.06115    0.01094    0.01100    0.00740
C121  1    0.419314    0.890450    0.709960    11.00000    0.04792    0.03588 =
         0.05200    0.00575    0.00154   -0.00389
AFIX  13
H12A  2    0.382393    0.924864    0.699377    11.00000   -1.20000
AFIX   0
C122  1    0.349669    0.853947    0.749247    11.00000    0.04897    0.03154 =
         0.05683    0.00661    0.00122   -0.00296
AFIX  23
H12B  2    0.334069    0.820263    0.723588    11.00000   -1.20000
H12C  2    0.383123    0.842971    0.791834    11.00000   -1.20000
AFIX   0
C123  1    0.254326    0.883938    0.763064    11.00000    0.05503    0.02591 =
         0.04418   -0.00034    0.00162   -0.00200
C124  1    0.078649    0.871675    0.782976    11.00000    0.05736    0.05628 =
         0.09695    0.02189    0.02309    0.01064
AFIX  23
H12D  2    0.034453    0.860121    0.745210    11.00000   -1.20000
H12E  2    0.080576    0.912174    0.783189    11.00000   -1.20000
AFIX   0
C125  1    0.037419    0.851928    0.847337    11.00000    0.05709    0.05332 =
         0.07385   -0.00412    0.01342   -0.00087
C126  1    0.093721    0.847288    0.906697    11.00000    0.06573    0.09191 =
         0.08699   -0.01030    0.01162    0.01415
AFIX  43
H126  2    0.160789    0.855489    0.906901    11.00000   -1.20000
AFIX   0
C127  1    0.055663    0.831177    0.965424    11.00000    0.08865    0.19146 =
         0.08231    0.00310    0.01993    0.04741
AFIX  43
H127  2    0.096294    0.827875    1.004753    11.00000   -1.20000
AFIX   0
C128  1   -0.042222    0.819997    0.965889    11.00000    0.09829    0.28632 =
         0.10807    0.07538    0.04403    0.03760
AFIX  43
H128  2   -0.068876    0.807901    1.005413    11.00000   -1.20000
AFIX   0
C129  1   -0.102477    0.826555    0.907681    11.00000    0.07416    0.20590 =
         0.14421    0.05708    0.03183   -0.00415
AFIX  43
H129  2   -0.170236    0.821034    0.908952    11.00000   -1.20000
AFIX   0
C130  1   -0.063174    0.841221    0.847631    11.00000    0.06200    0.12063 =
         0.10789    0.02523    0.01435   -0.01175
AFIX  43
H130  2   -0.103416    0.843880    0.808051    11.00000   -1.20000
AFIX   0
C131  1    0.436226    0.864443    0.643270    11.00000    0.06906    0.05662 =
         0.06080   -0.00664   -0.00271   -0.01179
C132  1    0.516909    0.909540    0.748070    11.00000    0.04227    0.03367 =
         0.05203    0.00704    0.00286   -0.00001
C133  1    0.559389    0.959433    0.711872    11.00000    0.04412    0.03594 =
         0.04283    0.00611    0.00301   -0.00305
C134  1    0.605455    0.871648    0.752306    11.00000    0.05041    0.03738 =
         0.05506    0.00502    0.00719    0.00295
C135  1    0.732636    0.983753    0.685236    11.00000    0.04613    0.04314 =
         0.04467   -0.00282    0.00785   -0.00655
C136  1    0.709093    1.031584    0.648908    11.00000    0.05567    0.04153 =
         0.08270    0.00734    0.01341   -0.00178
AFIX  43
H136  2    0.643417    1.042233    0.641017    11.00000   -1.20000
AFIX   0
C137  1    0.783971    1.063660    0.624248    11.00000    0.07198    0.04509 =
         0.08753    0.00879    0.02302   -0.00726
AFIX  43
H137  2    0.767885    1.095688    0.599418    11.00000   -1.20000
AFIX   0
C138  1    0.881501    1.048977    0.635837    11.00000    0.06114    0.06090 =
         0.06785   -0.00368    0.01711   -0.01946
AFIX  43
H138  2    0.931295    1.070522    0.618782    11.00000   -1.20000
AFIX   0
C139  1    0.903983    1.001837    0.673117    11.00000    0.04508    0.08038 =
         0.05544   -0.00044    0.00722   -0.01338
AFIX  43
H139  2    0.969890    0.992028    0.681992    11.00000   -1.20000
AFIX   0
C140  1    0.831427    0.968788    0.697641    11.00000    0.05171    0.06219 =
         0.04688    0.00699    0.00214   -0.00484
AFIX  43
H140  2    0.848128    0.936747    0.722276    11.00000   -1.20000
AFIX   0
C141  1    0.609756    0.814159    0.781160    11.00000    0.06365    0.03922 =
         0.08506    0.01696    0.01457    0.00952
AFIX 137
H14A  2    0.573521    0.789056    0.751103    11.00000   -1.50000
H14B  2    0.581143    0.814167    0.824211    11.00000   -1.50000
H14C  2    0.677374    0.802227    0.786749    11.00000   -1.50000
AFIX   0
C142  1    0.495728    0.930677    0.820425    11.00000    0.04895    0.04657 =
         0.04877    0.00151    0.00760   -0.00293
AFIX  23
H14D  2    0.437208    0.954070    0.817240    11.00000   -1.20000
H14E  2    0.481748    0.898749    0.848372    11.00000   -1.20000
AFIX   0
C143  1    0.579908    0.963329    0.854352    11.00000    0.05255    0.05980 =
         0.04538   -0.00186    0.00461   -0.00119
C144  1    0.582946    1.021400    0.848584    11.00000    0.06963    0.05575 =
         0.05144   -0.00422    0.00155   -0.00609
AFIX  43
H144  2    0.532349    1.039811    0.823780    11.00000   -1.20000
AFIX   0
C145  1    0.659796    1.052036    0.879072    11.00000    0.07976    0.06914 =
         0.06704   -0.01658    0.00115   -0.01231
AFIX  43
H145  2    0.659886    1.090766    0.875500    11.00000   -1.20000
AFIX   0
C146  1    0.735749    1.025340    0.914515    11.00000    0.06889    0.09361 =
         0.07950   -0.03086    0.00226   -0.00883
AFIX  43
H146  2    0.788187    1.045863    0.934215    11.00000   -1.20000
AFIX   0
C147  1    0.734532    0.968805    0.920923    11.00000    0.06632    0.10324 =
         0.06121   -0.01749   -0.01299    0.00837
AFIX  43
H147  2    0.786252    0.950972    0.945265    11.00000   -1.20000
AFIX   0
C148  1    0.656154    0.936851    0.891263    11.00000    0.06905    0.07054 =
         0.05335   -0.00084    0.00292    0.00335
AFIX  43
H148  2    0.655669    0.898250    0.896455    11.00000   -1.20000
AFIX   0
HKLF 4


REM  hl2_a.res in P2(1)
REM wR2 = 0.1093, GooF = S = 0.998, Restrained GooF = 0.998 for all data
REM R1 = 0.0406 for 18519 Fo > 4sig(Fo) and 0.0499 for all 22181 data
REM 1647 parameters refined using 6 restraints

END

WGHT      0.0722      0.0000

REM Highest difference peak  0.215,  deepest hole -0.181,  1-sigma level  0.042
Q1    1   0.1231  0.0577  0.7003  11.00000  0.05    0.22
Q2    1   0.3048  0.1330  0.5681  11.00000  0.05    0.19
Q3    1   0.0143  0.2803  0.8752  11.00000  0.05    0.17
Q4    1   0.3890  0.6843  0.9203  11.00000  0.05    0.17
Q5    1   0.1939  0.8601  0.8171  11.00000  0.05    0.17
Q6    1  -0.0575  0.7776  0.9381  11.00000  0.05    0.17
Q7    1   0.5034  0.8810  0.7056  11.00000  0.05    0.16
Q8    1   0.2973  0.0859  0.5779  11.00000  0.05    0.15
Q9    1   0.2930  0.7554  1.0222  11.00000  0.05    0.15
Q10   1   0.2234  0.4616  0.6603  11.00000  0.05    0.15
;
_shelx_res_checksum              61270
_olex2_submission_special_instructions 'No special instructions were received'
_oxdiff_exptl_absorpt_empirical_details 
;
Empirical correction (ABSPACK) includes:
- Absorption correction using spherical harmonics
- Frame scaling
;
_oxdiff_exptl_absorpt_empirical_full_max 2.363
_oxdiff_exptl_absorpt_empirical_full_min 0.432
